# Supplementary material for: Proteomics Mapping of the ISGylation Landscape in Innate Immunity
Source: Front Immunol. 2021 Aug 10;12:720765. doi: 10.3389/fimmu.2021.720765 (PMC8383068; doi:10.3389/fimmu.2021.720765)
Supplement: Supplementary file 1 [file Table_1.xlsx]

## Sheet: S1 - list ISG15 substrates
Table S1. List of 1,563 ISG15 substrates identified by MS-based proteomics. Column A contains the gene names of all ISG15 substrates ever identified in a proteomics screen (gene names were retrieved from www.uniprot.org, database released on 2021/06/03). In case no gene name was available, the uniprot accession number is mentioned. Column B to P indicate in which proteomics screen the ISG15 subst…
All ISG15 substrates (gene name)	Zaho et al., 2005	GiannaKopoulos et al., 2005a (human genes)	GiannaKopoulos et al., 2005b (murine genes)	Wong et al., 2006	Takeuchi et al., 2006	Radoshevich et al., 2015	Peng et al., 2016	Care et al., 2016*	Zhang et al., 2019	Bhushan et al., 2020	Pinto-Fernandez et al., 2020a (GG-peptide IP)	Pinto-Fernandez et al., 2020b (ISG15 IP)	Zhu et al., 2021	Yan et al., 2021**	Validated target		Zaho et al., 2005	Zaho et al., 2005		GiannaKopoulos et al., 2005a (Human genes)	GiannaKopoulos et al., 2005a (Human genes)		GiannaKopoulos et al., 2005b (Murine genes)	GiannaKopoulos et al., 2005b (Murine genes)		Wong et al., 2006	Wong et al., 2006		Takeuchi et al., 2006	Takeuchi et al., 2006		Radoshevich et al., 2015	Radoshevich et al., 2015		Peng et al., 2016	Peng et al., 2016		Care et al 2016	Care et al 2016		Zhang et al., 2019	Zhang et al., 2019		Bhushan et al 2020	Bhushan et al 2020		Finto-Fernandez et al 2020a (GG-peptide IP)	Finto-Fernandez et al 2020a (GG-peptide IP)
AAAS	x																AAAS	Q9NRG9		AARS1	P49588		Aars1	Q8BGQ7		ACLY	P53396		ENO1	P06733		ARL6IP5	O75915		ACTB	P60709		ACTG1	P63261		Aars1	Q8BGQ7		ABCF2	Q9UG63		AACS	Q86V21
AACS											x			x			ABCF2	Q9UG63		ACLY	P53396		Acly	Q91V92		ACTA1	P68133		ERCC2	P18074		ATL3	Q6DD88		ALDH18A1	P54886		ALDOA	P04075		Abce1	P61222		ACLY	P53396		AARS1	P49588
AARS1		x	x						x		x			x			ACLY	P53396		ACTB	P60709		Actb	P60710		ACTA2	P62736		FUT4	P22083		BCAP31	P51572		ALDOA	P04075		ARF3	P61204		Abhd14b	Q8VCR7		ACTB	P60709		AASDHPPT	Q9NRN7
AASDHPPT											x						ACOT8	O14734		ACTN1	P12814		Aimp1	P31230		ACTB	P60709		HSPA8	P11142		CLPTM1L	Q96KA5		ANXA1	P04083		CCT8	P50990		Abi1	Q8CBW3		ACTBL2	Q562R1		ABCE1	P61221
ABCD1												x					ACTA1	P68133		ACTN4	O43707		Aldh18a1	Q9Z110		ACTG1	P63261		PKM	P14618		DAD1	P61803		ATP5MG	O75964		COPA	P53621		Acaa1a	Q921H8		ACTC1	P68032		ABCF2	Q9UG63
ABCE1									x		x			x			ACTN1	P12814		ANXA2	P07355		Aldoa	P05064		ACTN1	P12814		PPM1B	O75688		DHCR24	Q15392		CALD1	Q05682		COPG1	Q9Y678		Acaca	Q5SWU9		ACTG1	P63261		ACLY	P53396
ABCF2	x									x	x			x			ACTN4	O43707		CAND1	Q86VP6		Anxa1	P10107		ACTN4	O43707		RGS3	P49796		DHCR7	Q9UBM7		CCNT1	O60563		DDX17	Q92841		Acad11	Q80XL6		ACTN4	O43707		ACOT7	O00154
ABHD14B									x								ACTR6	Q9GZN1		CCT2	P78371		Anxa2	P07356		AHCY	P23526		STK38	Q15208		EBP	Q15125		DDX39B	Q13838		DDX5	P17844		Soat2	O88908		AHNAK	Q09666		ACTG1	P63261
ABI1									x					x			AHNAK	Q09666		CCT8	P50990		Anxa6	P14824		AKR1C2	P52895		TUBA1A	Q71U36		ERGIC1	Q969X5		EIF2B4	Q9UI10		ENO1	P06733		Acly	Q91V92		AHNAK2	Q8IVF2		ACTN4	O43707
ACAA1A									x					x			ALDOA	P04075		EEF1A1	P68104		Cand1	Q6ZQ38		ALDH1A1	P00352		UBA7	P41226		ERGIC3	Q9Y282		ENO1	P06733		GCN1	Q92616		Acnat1	A2AKK5		AIMP1	Q12904		ADAR	P55265
ACACA									x								ANXA2	P07355		EEF2	P13639		Cltc	Q68FD5		ALDOA	P04075					FADS2	O95864		HSPA8	P11142		GPI	P06744		Acnat2	Q8BGG9		AKR1B10	O60218		ADD1	P35611
ACAD11									x					x			ANXA3	P12429		ENO1	P06733		Eef1a1	P10126		ANXA1	P04083					FSTL4	Q6MZW2		HSPB1	P04792		H1-2	P16403		Aco1	P28271		AKR1C2	P52895		ADH5	P11766
ACADVL												x					ANXA5	P08758		EPRS1	P07814		Eef2	P58252		ANXA2	P07355					HLA-A	P04439		ISG15	P05161		H1-4	P10412		Acox1	Q9R0H0		AKR1C3	P42330		ADO	Q96SZ5
ACAP2														x			ARID5B	Q14865		GARS1	P41250		Eif2s1	Q6ZWX6		ANXA5	P08758					HLA-B	P01889		LMNB1	P20700		H1-5	P16401		Acox2	Q9QXD1		ALDH1A1	P00352		ADSS2	P30520
ACAT2														x			ATIC	P31939		GPI	P06744		Eif3a	P23116		ANXA6	P08133					HLA-C	P10321		PRDX1	Q06830		HLA-A	P04439		Acox3	Q9EPL9		ALDOA	P04075		AHCTF1	Q8WYP5
ACLY	x	x	x	x					x	x	x	x		x	x		ATP5F1A	P25705		GRN	P28799		Eif3b	Q8JZQ9		APRT	P07741					IFIT5	Q13325		PSMA3	P25788		HLA-C	P10321		Acsl1	P41216		ANXA1	P04083		AHCY	P23526
ACNAT1									x								ATP5F1B	P06576		HSP90AA1	P07900		Eif4a1	P60843		ATIC	P31939					ISG15	P05161		SAMHD1	Q9Y3Z3		HNRNPA1	P09651		Acsl5	Q8JZR0		AP2A1	O95782		AIFM2	Q9BRQ8
ACNAT2									x								ATXN2	Q99700		HSP90AB1	P08238		Eno1	P17182		ATP5F1A	P25705					KCNN4	O15554		SF3A1	Q15459		HNRNPU	Q00839		Acta1	P68134		AP2A2	O94973		AKR1B1	P15121
ACO1									x					x			ATXN2L	Q8WWM7		HSPA8	P11142		Eprs1	Q8CGC7		ATP5F1B	P06576					MAGT1	Q9H0U3		SF3B1	O75533		ISG15	P05161		Actb	P60710		AP2B1	P63010		ALDH9A1	P49189
ACOT7											x	x		x			CALD1	Q05682		KCNAB2	Q13303		Flna	Q8BTM8		BASP1	P80723					NARS2	Q96I59		STAT1	P42224		LAP3	P28838		Actn4	P57780		AP2M1	Q96CW1		ALDOA	P04075
ACOT8	x																CBX4	O00257		KPNB1	Q14974		Gapdh	P16858		C1QBP	Q07021					OSTC	Q9NRP0		TCP1	P17987		LDHA	P00338		Actr2	P61161		ARF4	P18085		ANKFY1	Q9P2R3
ACOX1									x					x			CCNL1	Q9UK58		LCP1	P13796		Gsn	P13020		CALM2	P0DP24					PARP12	Q9H0J9		TUBA4A	P68366		MYH14	Q7Z406		Actr3	Q99JY9		ASCC3	Q8N3C0		ANKHD1	Q8IWZ3
ACOX2									x								CCT2	P78371		LDHA	P00338		Hdlbp	Q8VDJ3		CCT2	P78371					PRKDC	P78527					PCBP1	Q15365		Adar	Q99MU3		ATL3	Q6DD88		ANXA2	P07355
ACOX3									x								CCT3	P49368		MDH1	P40925		Hsp90aa1	P07901		CCT3	P49368					PXDN	Q92626					PDIA3	P30101		Adh5	P28474		ATP13A1	Q9HD20		ANXA7	P20073
ACSF2														x			CCT4	P50991		MSN	P26038		Hsp90ab1	P11499		CCT4	P50991					QSOX2	Q6ZRP7					PKM	P14618		Adk	P55264		ATP1A1	P05023		AP3B1	O00203
ACSL1									x			x					CFL1	P23528		MYH9	P35579		Hspa8	P63017		CCT5	P48643					REEP5	Q00765					PRDX4	Q13162		Ago2	Q8CJG0		ATP2A2	P16615		ARL14EP	Q8N8R7
ACSL5									x								CHD1	O14646		NOMO1	Q15155		Hspd1	P63038		CCT6A	P40227					RPN2	P04844					RNF213	Q63HN8		Ahcy	P50247		ATP2B1	P20020		ATAD3B	Q5T9A4
ACTA1	x			x					x					x			CHMP5	Q9NZZ3		PAICS	P22234		Iars1	Q8BU30		CCT7	Q99832					RTN4	Q9NQC3					RPL10	P27635		Aimp2	Q8R010		ATP5F1A	P25705		ATIC	P31939
ACTA2				x													CLIC1	O00299		PKM	P14618		Ipo5	Q8BKC5		CCT8	P50990					SACM1L	Q9NTJ5					RPL13	P26373		Akr1a1	Q9JII6		ATP5F1B	P06576		ATP1A1	P05023
ACTB		x	x	x			x		x	x					x		CLK1	P49759		RASA1	P20936		Kif5b	Q61768		CFL1	P23528					SEC22B	O75396					RPL14	P50914		Aldh1a1	P24549		ATXN2L	Q8WWM7		ATP5F1A	P25705
ACTBL2										x							CLTC	Q00610		RNH1	P13489		Lars1	Q8BMJ2		CKMT1A	P12532					SEC61A1	P61619					RPL4	P36578		Aldh1a2	Q62148		BCAP31	P51572		ATP5F1B	P06576
ACTC1										x							CPSF7	Q8N684		SERPINB2	P05120		Ldha	P06151		CLIC1	O00299					SLC1A5	Q15758					RPL7	P18124		Aldh1l1	Q8R0Y6		BCLAF1	Q9NYF8		ATXN3	P54252
ACTG1				x				x		x	x		x				CSNK2A1	P68400		SORD	Q00796		Me1	P06801		CLTC	Q00610					SLC4A7	Q9Y6M7					RPL8	P62917		Aldh1l2	Q8K009		BMP2K	Q9NSY1		AVEN	Q9NQS1
ACTN1	x	x		x													DDB2	Q92466		STAT1	P42224		Mov10	P23249		CTSD	P07339					SMPD4	Q9NXE4					RPLP0	P05388		Aldh2	P47738		BRIX1	Q8TDN6		BAG2	O95816
ACTN4	x	x		x					x	x	x						DDX17	Q92841		TALDO1	P37837		Myh9	Q8VDD5		DSTN	P60981					STAT1	P42224					RPLP2	P05387		Aldh3b1	Q80VQ0		C1QBP	Q07021		BANF1	O75531
ACTR10												x					DDX42	Q86XP3		TARS1	P26639		Naca	P70670		EEF1A1	P68104					STT3B	Q8TCJ2					RPS13	P62277		Aldh7a1	Q9DBF1		CAD	P27708		BAZ2A	Q9UIF9
ACTR2									x								DDX58	O95786		TPI1	P60174		Nedd4	P46935		EEF1G	P26641					SURF4	O15260					RPS14	P62263		Aldh8a1	Q8BH00		CAND1	Q86VP6		BCAP31	P51572
ACTR3									x			x					DEPDC7	Q96QD5		TPM3	P06753		Pgk1	P09411		EEF2	P13639					TAPBP	O15533					RPS27	P42677		Aldh9a1	Q9JLJ2		CANX	P27824		BIN3	Q9NQY0
ACTR6	x																DNAJB1	P25685		UBA1	P22314		Pkm	P52480		EIF4A1	P60842					TECR	Q9NZ01					RRBP1	Q9P2E9		Aldoa	P05064		CAV1	Q03135		BTF3	P20290
ADAR									x		x	x			x		DNAJB4	Q9UDY4		UGP2	Q16851		Prdx1	P35700		ENO1	P06733					TMEM43	Q9BTV4					SERBP1	Q8NC51		Aldob	Q91Y97		CCT2	P78371		BTF3L4	Q96K17
ADD1											x			x			DYRK1A	Q13627		VCP	P55072		Psmd2	Q8VDM4		FASN	P49327					UBA7	P41226					SLC25A4	P12235		Amacr	O09174		CCT3	P49368		CACYBP	Q9HB71
ADH5									x		x			x			EEF1A2	Q05639		WARS1	P23381		Rars1	Q9D0I9		FLNA	P21333					UBALD1	Q8TB05					SND1	Q7KZF4		Ambra1	A2AH22		CCT4	P50991		CAMK2D	Q13557
ADIPOQ														x			EEF1G	P26641		XPO5	Q9HAV4		Samhd1	Q60710		G6PD	P11413											SPCS2	Q15005		Anapc7	Q9WVM3		CCT6A	P40227		CAPN1	P07384
ADK									x					x			EEF2	P13639					Serpinh1	P19324		GAPDHS	O14556											SQSTM1	Q13501		Anxa1	P10107		CCT8	P50990		CARS1	P49589
ADO											x			x			EIF2AK2	P19525					Stat1	P42225		GART	P22102											SRPRA	P08240		Anxa2	P07356		CDK3	Q00526		CASP7	P55210
ADSL														x			EIF4G1	Q04637					Tars1	Q9D0R2		GDI2	P50395											SUB1	P53999		Anxa5	P48036		CKAP4	Q07065		CBS	P35520
ADSS2											x	x		x			ELAVL1	Q15717					Tubb5	P99024		GPI	P06744											TUBB4A	P04350		Anxa6	P14824		CLINT1	Q14677		CCAR2	Q8N163
AGL														x			ENO1	P06733					Uba1	Q02053		GSN	P06396											TUBB6	Q9BUF5		Anxa7	Q07076		CLPTM1	O96005		CCDC124	Q96CT7
AGO2									x								EPPK1	P58107					Ubc	P0CG50		GSR	P00390											UBA7	P41226		Aox1	O54754		CLTC	Q00610		CCDC28A	Q8IWP9
AHCTF1											x						EZR	P15311					Vars2	Q3U2A8		H2AC4	P04908											VCP	P55072		Aox3	G3X982		COPA	P53621		CCNB1	P14635
AHCY				x					x		x						FAM120C	Q9NX05					Vcp	Q01853		H2AC7	P20671											WARS1	P23381		Ap2a2	P17427		COPB2	P35606		CCT2	P78371
AHCYL1														x			FARS2	O95363					Xpot	Q9CRT8		H2AJ	Q9BTM1											ZBP1	Q9H171		Ap3d1	O54774		CSE1L	P55060		CCT3	P49368
AHNAK	x									x							FASN	P49327								H2AX	P16104														Arg1	Q61176		DAB2	P98082		CCT6A	P40227
AHNAK2										x							FLNA	P21333								HERC5	Q9UII4														Arpc5	Q9CPW4		DARS1	P14868		CCT7	Q99832
AHSA1														x			FLNB	O75369								HMGB1	P09429														Asap3	Q5U464		DDB1	Q16531		CCT8	P50990
AIFM2											x						FUBP3	Q96I24								HNRNPA1	P09651														Asl	Q91YI0		DDX1	Q92499		CDC27	P30260
AIMP1			x							x							G3BP1	Q13283								HNRNPA2B1	P22626														Aspdh	Q9DCQ2		DDX17	Q92841		CDK1	P06493
AIMP2									x			x					GANAB	Q14697								HNRNPAB	Q99729														Aspg	A0JNU3		DDX23	Q9BUQ8		CDK5RAP1	Q96SZ6
AIP														x			GBP1	P32455								HNRNPF	P52597														Ass1	P16460		DDX39A	O00148		CFAP43	Q8NDM7
AKR1A1									x					x			GDI2	P50395								HNRNPH1	P31943														Atic	Q9CWJ9		DDX39B	Q13838		CFL1	P23528
AKR1B1											x			x			GPI	P06744								HNRNPK	P61978														Atl2	Q6PA06		DDX3X	O00571		CHD4	Q14839
AKR1B10										x							GSR	P00390								HNRNPL	P14866														Atl3	Q91YH5		DDX54	Q8TDD1		CHMP2A	O43633
AKR1B7														x			GSTP1	P09211								HNRNPU	Q00839														Atox1	O08997		DHX15	O43143		CKAP5	Q14008
AKR1C2				x						x							HELZ2	Q9BYK8								HSP90AA1	P07900														Atp6v1b2	P62814		DHX30	Q7L2E3		CKB	P12277
AKR1C3										x							HERC6	Q8IVU3								HSP90AB1	P08238														Atxn2l	Q7TQH0		DHX9	Q08211		CKS1B	P61024
AKR1E2														x			HNRNPA2B1	P22626								HSP90B1	P14625														Baat	Q91X34		DPY19L1	Q2PZI1		CLIC4	Q9Y696
ALDH16A1												x					HNRNPK	P61978								HSPA1A	P0DMV8														Babam1	Q3UI43		DSG2	Q14126		CLTC	Q00610
ALDH18A1			x				x										HNRNPL	P14866								HSPA5	P11021														Bbox1	Q924Y0		DYNC1H1	Q14204		CLUH	O75153
ALDH1A1				x					x	x			x	x			HNRNPU	Q00839								HSPA8	P11142														Bco1	Q9JJS6		EEF2	P13639		CMC1	Q7Z7K0
ALDH1A2									x								HSP90AA1	P07900								HSPB1	P04792														Bhmt	O35490		EFTUD2	Q15029		CNP	P09543
ALDH1A7														x			HSP90AB1	P08238								HSPD1	P10809														Bpgm	P15327		EIF2AK2	P19525		COPA	P53621
ALDH1L1									x					x			HSPA1A	P0DMV8								IFIT1	P09914														Btf3l4	Q9CQH7		EIF4G1	Q04637		COPB2	P35606
ALDH1L2									x								HSPA8	P11142								IMPDH2	P12268														Cacybp	Q9CXW3		EMC1	Q8N766		COPZ1	P61923
ALDH2									x								HSPD1	P10809								ISG15	P05161														Cand1	Q6ZQ38		ENO1	P06733		COX6B1	P14854
ALDH3A2														x			IFIT1	P09914								KPNB1	Q14974														Cap1	P40124		EPHX1	P07099		CPSF4	O95639
ALDH3B1									x								IFIT2	P09913								KRT14	P02533														Capn1	O35350		EPRS1	P07814		CRYM	Q14894
ALDH6A1														x			IFIT3	O14879								KRT18	P05783														Cat	P24270		ERLIN1	O75477		CSE1L	P55060
ALDH7A1									x					x			IFIT5	Q13325								KRT8	P05787														Cbr1	P48758		ERMP1	Q7Z2K6		CTNND1	O60716
ALDH8A1									x								IQGAP1	P46940								LDHA	P00338														Cbs	Q91WT9		FAM98A	Q8NCA5		CTPS1	P17812
ALDH9A1									x		x			x			ISG15	P05161								LDHB	P07195														Ccar2	Q8VDP4		FASN	P49327		CTPS2	Q9NRF8
ALDOA	x		x	x			x	x	x	x	x		x	x	x		LAP3	P28838								MAP1B	P46821														Kyat3	Q71RI9		FLII	Q13045		CXCL10	P02778
ALDOB									x								LDHA	P00338								MDH1	P40925														Cct2	P80314		FLNA	P21333		CYFIP2	Q96F07
ALYREF												x					LGMN	Q99538								MDH2	P40926														Cct5	P80316		FLNB	O75369		DCAF13	Q9NV06
AMACR									x					x			LMAN2	Q12907								MIF	P14174														Cct6a	P80317		FLOT1	O75955		DDB1	Q16531
AMBRA1									x								LMNA	P02545								MRPL12	P52815														Cct7	P80313		FLOT2	Q14254		DDI2	Q5TDH0
AMPD2														x			MAP4	P27816								MX1	P20591														Cfl2	P45591		FMR1	Q06787		DDX1	Q92499
AMPD3														x			MAX	P61244								MX2	P20592														Ckap5	A2AGT5		FTSJ3	Q8IY81		DDX17	Q92841
ANAPC1												x					MEPCE	Q7L2J0								MYH9	P35579														Clic1	Q9Z1Q5		GALNT2	Q10471		DDX39A	O00148
ANAPC7									x			x					MSN	P26038								MYL12A	P19105														Clta	O08585		GAPDH	P04406		DDX3X	O00571
ANKFY1											x	x					MX1	P20591								MYL6	P60660														Cluh	Q5SW19		GCN1	Q92616		DDX5	P17844
ANKHD1											x	x					MYH9	P35579								NACA	E9PAV3														Col4a1	P02463		GNL3	Q9BVP2		DDX58	O95786
ANKRD17												x					MYOF	Q9NZM1								NCL	P19338														Copa	Q8CIE6		GPI	P06744		DDX60	Q8IY21
ANXA1			x	x			x		x	x			x	x			NACA	E9PAV3								NME1	P15531														Copb1	Q9JIF7		GSN	P06396		DHCR7	Q9UBM7
ANXA2	x	x	x	x					x		x		x		x		NFIX	Q14938								NME2	P22392														Copg1	Q9QZE5		GULP1	Q9UBP9		DHX15	O43143
ANXA3	x													x			NUP43	Q8NFH3								NPM1	P06748														Cp	Q61147		HACD3	Q9P035		DHX30	Q7L2E3
ANXA5	x			x					x								OGDH	Q02218								NQO1	P15559														Cps1	Q8C196		HNRNPA3	P51991		DHX58	Q96C10
ANXA6			x	x					x					x	x		PAFAH1B1	P43034								PAICS	P22234														Cpt1a	P97742		HNRNPF	P52597		DHX9	Q08211
ANXA7									x		x						PBXIP1	Q96AQ6								PCNA	P12004														Crat	P47934		HNRNPL	P14866		DKC1	O60832
AOX1									x								PFN1	P07737								PFKFB3	Q16875														Crot	Q9DC50		HNRNPM	P52272		DNAJC2	Q99543
AOX3									x								PGD	P52209								PFKL	P17858														Cryzl1	Q921W4		HP1BP3	Q5SSJ5		DNAJC21	Q5F1R6
AP1B1														x			PGK1	P00558								PGAM1	P18669														Cth	Q8VCN5		HSP90AA1	P07900		DNAJC7	Q99615
AP2A1										x							PHGDH	O43175								PGD	P52209														Ctnnd1	P30999		HSP90AB1	P08238		DRG2	P55039
AP2A2									x	x							PKM	P14618								PGK1	P00558														Ctps1	P70698		HSPA1B	P0DMV9		DSTN	P60981
AP2B1										x							PLEC	Q15149								PKM	P14618														Ctps2	P70303		HSPA8	P11142		DTX3L	Q8TDB6
AP2M1										x							PLOD1	Q02809								PLS3	P13797														Cul4a	Q3TCH7		HSPB1	P04792		EDC3	Q96F86
AP3B1											x			x			PLOD3	O60568								PPIA	P62937														Cyp17a1	P27786		IARS1	P41252		EEF1A1	P68104
AP3D1									x			x					PLS1	Q14651								PPM1A	P35813														Cyp2d10	P24456		IBTK	Q9P2D0		EEF1B2	P24534
AP3S1														x			PLS3	P13797								PPM1B	O75688														Cyp2d9	P11714		ILF3	Q12906		EEF1G	P26641
APBB1IP														x			PPP1R10	Q96QC0								PRDX1	Q06830														Cyp2e1	Q05421		IMMT	Q16891		EEF2	P13639
APEH														x			PRDX1	Q06830								PRDX4	Q13162														Tkfc	Q8VC30		JAK1	P23458		EFL1	Q7Z2Z2
APRT				x													PRRC2C	Q9Y520								PRMT5	O14744														Dars1	Q922B2		KPNA2	P52292		EHD1	Q9H4M9
ARAF													x				PSMA7	O14818								PRPF4B	Q13523														Ddx3x	Q62167		KRT19	P08727		EHD4	Q9H223
ARCN1														x			PYM1	Q9BRP8								PSMA7	O14818														Ddx5	Q61656		KRT81	Q14533		EIF2AK2	P19525
ARF3								x									QTRT2	Q9H974								PSMB7	Q99436														Ddx58	Q6Q899		KRT9	P35527		EIF2B5	Q13144
ARF4										x							RABGGTB	P53611								PSMD2	Q13200														Dhx9	O70133		LARS1	Q9P2J5		EIF2S1	P05198
ARFGAP1														x			RACK1	P63244								PSME2	Q9UL46														Dnaja2	Q9QYJ0		LDHB	P07195		EIF2S3	P41091
ARG1									x								RAN	P62826								QPCT	Q16769														Dnm2	P39054		LIMCH1	Q9UPQ0		EIF3A	Q14152
ARHGEF18												x					RBBP4	Q09028								RAN	P62826														Dnpep	Q9Z2W0		LMAN1	P49257		EIF3D	O15371
ARID5B	x																RBM15B	Q8NDT2								RPL12	P30050														Dpp3	Q99KK7		LMNA	P02545		EIF4A1	P60842
ARL1														x			RDH11	Q8TC12								RPL14	P50914														Dpp9	Q8BVG4		LMO7	Q8WWI1		EIF4A2	Q14240
ARL14EP											x						RPL24	P83731								RPL22	P35268														Dpys	Q9EQF5		LRRC59	Q96AG4		EIF4A3	P38919
ARL6IP5						x											RPL27A	P46776								RPL3	P39023														Dxo	O70348		LRRFIP2	Q9Y608		EIF4E	P06730
ARPC5									x								RPS27A	P62979								RPL38	P63173														Dync1h1	Q9JHU4		LUZP1	Q86V48		EIF4E2	O60573
ARSL													x				SENP1	Q9P0U3								RPL6	Q02878														Ech1	O35459		LYAR	Q9NX58		EIF4G1	Q04637
ASAP3									x								SERBP1	Q8NC51								RPL7	P18124														Echs1	Q8BH95		MARS1	P56192		EIF4G3	O43432
ASCC3										x		x					SERPINB5	P36952								RPS15	P62841														Eci2	Q9WUR2		MATR3	P43243		EIF5	P55010
ASL									x					x			SF3A2	Q15428								RPS5	P46782														Eef1a1	P10126		MISP	Q8IVT2		EIF5B	O60841
ASNS												x		x			SF3B4	Q15427								RPS7	P62081														Eef1e1	Q9D1M4		MPRIP	Q6WCQ1		ELAVL1	Q15717
ASPDH									x								SIN3A	Q96ST3								RPSA	P08865														Eef1g	Q9D8N0		MRTO4	Q9UKD2		ELF4	Q99607
ASPG									x								SMAD4	Q13485								S100A11	P31949														Eef2	P58252		MTDH	Q86UE4		ENO1	P06733
ASPM													x				SNRNP200	O75643								SFN	P31947														Eftud2	O08810		MTHFD1	P11586		EPRS1	P07814
ASS1									x			x		x			STAT1	P42224								SLC25A5	P05141														Egfr	Q01279		MYBBP1A	Q9BQG0		ERCC6L	Q2NKX8
ATAD3B											x						TAF2	Q6P1X5								SLC25A6	P12236														Ehd1	Q9WVK4		MYH10	P35580		ETFA	P13804
ATG7														x			TAGLN	Q01995								SND1	Q7KZF4														Ehd3	Q9QXY6		MYH14	Q7Z406		EXOSC2	Q13868
ATIC	x			x					x		x	x		x			TARS1	P26639								SOD1	P00441														Ehd4	Q9EQP2		MYH9	P35579		EZR	P15311
ATL2									x								TKT	P29401								SRP14	P37108														Ehhadh	Q9DBM2		MYL12A	P19105		FARSB	Q9NSD9
ATL3						x			x	x							TMOD3	Q9NYL9								STAT1	P42224														Eif1ax	Q8BMJ3		MYL12B	O14950		FASN	P49327
ATOX1									x								TOP2A	P11388								TARS1	P26639														Eif3a	P23116		MYL6	P60660		FKBP4	Q02790
ATP13A1										x							TXNRD1	Q16881								TCP1	P17987														Eif3d	O70194		MYL6B	P14649		FLNA	P21333
ATP1A1										x	x						UBA7	P41226								TKT	P29401														Eif3h	Q91WK2		MYO18A	Q92614		FUS	P35637
ATP2A2										x							UBAP2L	Q14157								TPI1	P60174														Elmo3	Q8BYZ7		MYO1B	O43795		G3BP1	Q13283
ATP2B1										x							UBE2L6	O14933								TPM1	P09493														Eno1	P17182		MYO1C	O00159		G3BP2	Q9UN86
ATP5F1A	x			x						x	x						UBE2N	P61088								TPM3	P06753														Ephx2	P34914		MYO1E	Q12965		GAPDH	P04406
ATP5F1B	x			x						x	x						UTP4	Q969X6								TPM4	P67936														Eppk1	Q8R0W0		MYO5A	Q9Y4I1		GARS1	P41250
ATP5F1C														x			VCP	P55072								TRIM21	P19474														Eprs1	Q8CGC7		MYO5C	Q9NQX4		GART	P22102
ATP5F1D														x			VIM	P08670								TRIM28	Q13263														Esd	Q9R0P3		MYO6	Q9UM54		GBP1	P32455
ATP5MF												x					WARS1	P23381								TUBA1A	Q71U36														Esyt1	Q3U7R1		MYOF	Q9NZM1		GBP6	Q6ZN66
ATP5MG							x										WDR1	O75083								TUBA1C	Q9BQE3														Fah	P35505		NAP1L1	P55209		GCH1	P30793
ATP5PB														x			WDR33	Q9C0J8								TUBA4A	P68366														FAM120A	Q6A0A9		NAT10	Q9H0A0		GDI1	P31150
ATP5PD														x			XRCC5	P13010								TUBA8	Q9NY65														Niban2	Q8R1F1		NUP205	Q92621		GDI2	P50395
ATP5PO														x			XRCC6	P12956								TUBB	P07437														Farsb	Q9WUA2		PABPC1	P11940		GIGYF2	Q6Y7W6
ATP6V1B2									x								YTHD3	Q7Z739								TUBB1	Q9H4B7														Fasn	P19096		PARP1	P09874		GIT1	Q9Y2X7
ATP6V1E1														x			YTHDC1	Q96MU7								TUBB2A	Q13885														Fbp1	Q9QXD6		PCBP1	Q15365		GMNN	O75496
ATP6V1H														x			ZC3H15	Q8WU90								TUBB4A	P04350														Fcer1g	P20491		PCM1	Q15154		GMPPA	Q96IJ6
ATRX													x				ZC3HAV1	Q7Z2W4								TXN	P10599														Fdps	Q920E5		PGD	P52209		GNA11	P29992
ATXN10														x			ZNF281	Q9Y2X9								TXNRD1	Q16881														Fggy	A2AJL3		PGK1	P00558		RACK1	P63244
ATXN2	x																									UBA1	P22314														Fh	P97807		PGRMC2	O15173		GNG5	P63218
ATXN2L	x								x	x																UBA7	P41226														Fkbp5	Q64378		PHB2	Q99623		GNL3L	Q9NVN8
ATXN3											x															UGDH	O60701														Fkbpl	O35450		PICALM	Q13492		GPI	P06744
AVEN											x															UGP2	Q16851														Flna	Q8BTM8		PKM	P14618		GPS1	Q13098
B3GNTL1													x													VCP	P55072														Fmo1	P50285		PLEC	Q15149		GSK3A	P49840
BAAT									x																	WARS1	P23381														Fmo5	P97872		POR	P16435		GSS	P48637
BABAM1									x																	XRCC5	P13010														Fn3krp	Q8K274		PPIA	P62937		GTSF1	Q8WW33
BAG2											x															YWHAB	P31946														Fndc3a	Q8BX90		PPP1CB	P62140		H3-3A	P84243
BAG3														x												YWHAE	P62258														Galk2	Q68FH4		PPP1R12A	O14974		HCFC1	P51610
BANF1											x															YWHAG	P61981														Gapdh	P16858		PRKDC	P78527		HDLBP	Q00341
BASP1				x																						YWHAQ	P27348														Gapvd1	Q6PAR5		PRPF8	Q6P2Q9		HELZ2	Q9BYK8
BAZ2A											x															YWHAZ	P63104														Gars1	Q9CZD3		PRRC2C	Q9Y520		HERC5	Q9UII4
BAZ2B													x																												Gart	Q64737		PSMD3	O43242		H1-2	P16403
BBOX1									x																																Gbe1	Q9D6Y9		QARS1	P47897		H2BC12	O60814
BCAP31						x				x	x																														Gbp2	Q9Z0E6		RAB11A	P62491		HMGCS1	Q01581
BCAT1														x																											Gbp5	Q8CFB4		RAI14	Q9P0K7		HMOX1	P09601
BCLAF1										x																															Gda	Q9R111		RAN	P62826		HNRNPA1	P09651
BCO1									x																																Gdi2	Q61598		RARS1	P54136		HNRNPA2B1	P22626
BHMT									x																																Gk	Q64516		RBM25	P49756		HNRNPA3	P51991
BIN3											x																														Glipr2	Q9CYL5		RBM28	Q9NW13		HNRNPC	P07910
BLMH														x																											Gls2	Q571F8		RPL13A	P40429		HNRNPF	P52597
BMP2K										x																															Glul	P15105		RPL23A	P62750		HNRNPK	P61978
BPGM									x																																Gmppa	Q922H4		RPN1	P04843		HNRNPM	P52272
BPTF													x																												Gmps	Q3THK7		RPS26	P62854		HNRNPU	Q00839
BRIX1										x																															Gnas	Q6R0H7		RSL1D1	O76021		HPS3	Q969F9
BROX														x																											Rack1	P68040		RUVBL1	Q9Y265		HSP90AA1	P07900
BTF3											x		x	x																											Gne	Q91WG8		RUVBL2	Q9Y230		HSPA1B	P0DMV9
BTF3L4									x		x	x		x																											Got1	P05201		SEC16A	O15027		HSPA4	P34932
C11ORF54									x																																Gpi	P06745		SERBP1	Q8NC51		HSPA8	P11142
C1ORF146													x																												Grhpr	Q91Z53		SERPINH1	P50454		HSPD1	P10809
C1QBP				x						x				x																											Gsk3a	Q2NL51		SF3B3	Q15393		HSPH1	Q92598
C22ORF31													x																												Gss	P51855		SLC25A3	Q00325		IDH1	O75874
CACYBP									x		x			x																											Gsta3	P30115		SLC25A6	P12236		IFI16	Q16666
CAD										x		x																													Gstk1	Q9DCM2		SLC3A2	P08195		IFIH1	Q9BYX4
CALD1	x						x							x																											Gstm1	P10649		SND1	Q7KZF4		IFIT1	P09914
CALM2				x																																					Gstp1	P19157		SNRNP200	O75643		IFIT2	P09913
CAMK2D											x			x																											Gvin1	Q80SU7		SPATS2	Q86XZ4		IFIT3	O14879
CAND1		x	x						x	x																															H2ax	P27661		SPATS2L	Q9NUQ6		IFIT5	Q13325
CANX										x																															H2-K1	P04223		SPECC1L	Q69YQ0		IFITM1	P13164
CAP1									x					x																											Hacl1	Q9QXE0		SPTAN1	Q13813		ILF3	Q12906
CAPN1									x		x			x																											Hao1	Q9WU19		SQOR	Q9Y6N5		IMPDH2	P12268
CAPN2														x																											Hars1	Q61035		SQSTM1	Q13501		INO80C	Q6PI98
CAPNS1														x																											Hba	P01942		SRPK1	Q96SB4		IRF2BP1	Q8IU81
CARM1														x																											Heatr5b	Q8C547		SRSF1	Q07955		IRF7	Q92985
CARS1											x			x																											Herc4	Q6PAV2		SRSF3	P84103		ISG15	P05161
CASP7											x																														Hgd	O09173		SSRP1	Q08945		ITM2B	Q9Y287
CAT									x			x		x																											Hgs	Q99LI8		STAT1	P42224		KARS1	Q15046
CAV1										x																															Hmox2	O70252		STAU1	O95793		KEAP1	Q14145
CBR1									x			x																													Hnrnpul1	Q8VDM6		SUPT16H	Q9Y5B9		KHDRBS1	Q07666
CBR3														x																											Hpd	P49429		TAP1	Q03518		KIAA0586	Q9BVV6
CBS									x		x	x																													Hsd17b2	P51658		TAPBP	O15533		KIF1C	O43896
CBX4	x																																								Hsd17b4	P51660		TBL2	Q9Y4P3		KIF2C	Q99661
CCAR2									x		x																														Hsdl2	Q2TPA8		TCP1	P17987		KPNA2	P52292
CCDC124											x																														Hsp90aa1	P07901		TFRC	P02786		KPNB1	Q14974
CCDC181													x																												Hsp90ab1	P11499		THRAP3	Q9Y2W1		KRT8	P05787
CCDC22												x																													Hspa1a	Q61696		TIMM50	Q3ZCQ8		L3HYPDH	Q96EM0
CCDC28A											x																														Hspa4	Q61316		TJP1	Q07157		LAP3	P28838
CCDC86													x																												Hspa4l	P48722		TKT	P29401		LAPTM4A	Q15012
CCNB1											x																														Hspa8	P63017		TM9SF2	Q99805		LARP4	Q71RC2
CCNL1	x																																								Hspa9	P38647		TM9SF3	Q9HD45		LARP4B	Q92615
CCNT1							x																																		Hspd1	P63038		TMEM43	Q9BTV4		LDHA	P00338
CCT2	x	x		x					x	x	x	x																													Hsph1	Q61699		TMOD3	Q9NYL9		LIMA1	Q9UHB6
CCT3	x			x						x	x	x		x																											Iah1	Q9DB29		TMPO	P42166		LMNA	P02545
CCT4	x			x						x		x	x	x																											Iars1	Q8BU30		TOP2B	Q02880		LMNB1	P20700
CCT5				x					x			x		x																											Ide	Q9JHR7		TP63	Q9H3D4		LRRC59	Q96AG4
CCT6A				x					x	x	x	x	x																												Idh1	O88844		TPM1	P09493		LSM14B	Q9BX40
CCT7				x					x		x	x	x	x																											Idh3a	Q9D6R2		TPM2	P07951		MACF1	Q9UPN3
CCT8		x		x				x		x	x	x	x	x																											Ifih1	Q8R5F7		TPM3	P06753		MAD2L2	Q9UI95
CDC23												x																													Ifit1	Q64282		TPM4	P67936		MAGED1	Q9Y5V3
CDC27											x																														Ifit3	Q64345		TRAF2	Q12933		MAGED2	Q9UNF1
CDC37														x																											Iigp1	Q9QZ85		TUBB3	Q13509		MAOA	P21397
CDC42														x																											Ikbke	Q9R0T8		TUBB6	Q9BUF5		MAP3K7	O43318
CDC42BPB												x																													Ikbkg	O88522		U2AF2	P26368		MAPK1	P28482
CDK1											x																														Ilk	O55222		UACA	Q9BZF9		MAT2A	P31153
CDK3										x																															Inppl1	Q6P549		UBTF	P17480		MATR3	P43243
CDK5RAP1											x																														Iqgap1	Q9JKF1		UGDH	O60701		MCM3	P25205
CEP170													x																												Iqgap2	Q3UQ44		VAPA	Q9P0L0		MCM5	P33992
CERS5														x																											Irgm1	Q60766		VCP	P55072		MCM6	Q14566
CFAP43											x																														Isg15	Q64339		VIM	P08670		MDH1	P40925
CFL1	x			x							x		x		x																										Isyna1	Q9JHU9		WARS1	P23381		MICAL1	Q8TDZ2
CFL2									x																																Kars1	Q99MN1		YBX1	P67809		MKRN2	Q9H000
CHD1	x																																								Kif5b	Q61768		YWHAB	P31946		MOV10	Q9HCE1
CHD4											x	x																													Kpnb1	P70168		ZMPSTE24	O75844		MRPS23	Q9Y3D9
CHMP2A											x																														Krt8	P11679					MRPS9	P82933
CHMP5	x																																								Kynu	Q9CXF0					MSH6	P52701
CKAP4										x																															Lap3	Q9CPY7					MSN	P26038
CKAP5									x		x																														Lars1	Q8BMJ2					MTDH	Q86UE4
CKB											x																														Ldha	P06151					MTFR1L	Q9H019
CKM														x																											Lrp1	Q91ZX7					MTHFD1	P11586
CKMT1A				x																																					Lrrc59	Q922Q8					MYH9	P35579
CKS1B											x																														Lztr1	Q9CQ33					MYO6	Q9UM54
CLIC1	x			x					x					x																											Maob	Q8BW75					NAA15	Q9BXJ9
CLIC4											x			x																											Map2k2	Q63932					NAE1	Q13564
CLINT1										x																															Mat1a	Q91X83					NAP1L1	P55209
CLK1	x																																								Mdh1	P14152					NARS1	O43776
CLPTM1										x																															Me1	P06801					NBN	O60934
CLPTM1L						x																																			Metap2	O08663					NCL	P19338
CLPX												x																													Mgst1	Q91VS7					NCOA2	Q15596
CLTA									x																																Msn	P26041					NFXL1	Q6ZNB6
CLTC	x		x	x						x	x																														Mthfd1	Q922D8					NMI	Q13287
CLUH									x		x			x																											Mtor	Q9JLN9					NOB1	Q9ULX3
CMC1											x																														Myh9	Q8VDD5					NONO	Q15233
CMPK2												x		x																											Myo18a	Q9JMH9					NOP16	Q9Y3C1
CMTR1												x																													Myo1b	P46735					NOP56	O00567
CNDP2												x		x																											Myo1c	Q9WTI7					NOVA1	P51513
CNN2														x																											Myof	Q69ZN7					NQO1	P15559
CNN3														x																											Naa25	Q8BWZ3					NSFL1C	Q9UNZ2
CNOT10												x																													Naca	P70670					NSUN2	Q08J23
CNP											x	x																													Naip2	Q9QUK4					NT5C3A	Q9H0P0
COASY												x																													Nampt	Q99KQ4					NUB1	Q9Y5A7
COL4A1									x																																NARS1	Q8BP47					NUDC	Q9Y266
COLEC12													x																												Nme2	Q01768					NUDT11	Q96G61
COP1													x																												Nmt1	O70310					NUP155	O75694
COPA								x	x	x	x	x		x																											Nnmt	O55239					NUP205	Q92621
COPB1									x			x		x																											Nsf	P46460					OAS1	P00973
COPB2										x	x	x		x																											Nudcd2	Q9CQ48					OAS2	P29728
COPG1								x	x																																Oas1a	P11928					OGFR	Q9NZT2
COPS3														x																											Oas3	Q8VI93					OLA1	Q9NTK5
COPS4														x																											Oasl2	Q9Z2F2					OSBP	P22059
COPS5														x																											Oat	P29758					OTUB1	Q96FW1
COPS8														x																											Ogfr	Q99PG2					OTUD4	Q01804
COPZ1											x																														Orm1	Q60590					PA2G4	Q9UQ80
COX6B1											x																														Osbp	Q3B7Z2					PABPC1	P11940
CP									x																																Pabpc1	P29341					PABPC4	Q13310
CPNE1														x																											Pacsin2	Q9WVE8					PACSIN3	Q9UKS6
CPS1									x																																Pafah1b1	P63005					PAICS	P22234
CPSF4											x																														Pak2	Q8CIN4					PARP1	P09874
CPSF7	x																																								Papss2	O88428					PARP10	Q53GL7
CPT1A									x																																Parp9	Q8CAS9					PBK	Q96KB5
CPT1C														x																											Pbld2	Q9CXN7					PCBP2	Q15366
CRAT									x																																Pc	Q05920					PCID2	Q5JVF3
CROT									x					x																											Pck1	Q9Z2V4					PDAP1	Q13442
CRYM											x	x																													Pcyt2	Q922E4					PDCD6IP	Q8WUM4
CRYZL1									x																																Pecr	Q99MZ7					PDHA1	P08559
CSAD														x																											Pfas	Q5SUR0					PDLIM5	Q96HC4
CSE1L										x	x																														Pfkl	P12382					PDS5A	Q29RF7
CSNK2A1	x											x																													Pfkp	Q9WUA3					PEG10	Q86TG7
CSTB														x																											Pgam1	Q9DBJ1					PES1	O00541
CTH									x																																Pgd	Q9DCD0					PFKL	P17858
CTNND1									x		x			x																											Pgk1	P09411					PFKP	Q01813
CTPS1									x		x			x																											Pgm1	Q9D0F9					PGAM1	P18669
CTPS2									x		x			x																											Pgm3	Q9CYR6					PGAM5	Q96HS1
CTSD				x																																					Phyh	O35386					PGD	P52209
CTTN														x																											Picalm	Q7M6Y3					PGK1	P00558
CTTNBP2NL												x																													Pipox	Q9D826					PGM2	Q96G03
CUL1														x																											Pitpna	P53810					PGP	A6NDG6
CUL2														x																											Pitpnb	P53811					PHB2	Q99623
CUL4A									x					x																											Pkm	P52480					PHF11	Q9UIL8
CXCL10											x																														Pla2g4a	P47713					PHGDH	O43175
CYC1												x																													Pnp	P23492					PI4K2A	Q9BTU6
CYFIP1														x																											Ppa1	Q9D819					PKM	P14618
CYFIP2											x																														Ppp2ca	P63330					PLEC	Q15149
CYP17A1									x																																Ppp3cc	P48455					PLSCR1	O15162
CYP2D10									x																																Prdx1	P35700					PML	P29590
CYP2D9									x																																Prdx6	O08709					PNP	P00491
CYP2E1									x																																Prkaca	P05132					POLD1	P28340
CYTH3														x																											Prpf19	Q99KP6					POLR1B	Q9H9Y6
DAB2										x																															Psmb1	O09061					POLR1D	P0DPB6
DAD1						x																																			Psmc1	P62192					PPIA	P62937
DARS1									x	x																															Psmc3	O88685					PPIL1	Q9Y3C6
DCAF13											x																														Psmd12	Q9D8W5					PPP2R1A	P30153
DCP1A												x																													Psmd13	Q9WVJ2					PPP5C	P53041
DDB1										x	x			x																											Ptpn12	P35831					PRDX1	Q06830
DDB2	x																																								Ptpn6	P29351					PRDX2	P32119
DDI2											x																														Pura	P42669					PRIM2	P49643
DDX1										x	x	x																													Pxk	Q8BX57					PRKD2	Q9BZL6
DDX17	x							x		x	x	x																													Pycr3	Q9DCC4					PRKDC	P78527
DDX19A												x																													Pygl	Q9ET01					PRMT5	O14744
DDX23										x																															Qprt	Q91X91					PRMT7	Q9NVM4
DDX39A										x	x																														Rab7a	P51150					PRPF6	O94906
DDX39B							x			x																															Rad17	Q6NXW6					PRPF8	Q6P2Q9
DDX3X									x	x	x	x		x																											Ran	P62827					PRPSAP2	O60256
DDX42	x																																								Ranbp2	Q9ERU9					PRRC2A	P48634
DDX46												x																													Ranbp9	P69566					PRRC2C	Q9Y520
DDX5								x	x		x	x																													Rars1	Q9D0I9					PSMA1	P25786
DDX50												x																													Rasip1	Q3U0S6					PSMA2	P25787
DDX54										x																															Rnf213	E9Q555					PSMA3	P25788
DDX58	x								x		x	x		x	x																										Rpl12	P35979					PSMA6	P60900
DDX60											x	x																													Rpl19	P84099					PSMA7	O14818
DDX60L												x																													Rpl4	Q9D8E6					PSMB10	P40306
DEPDC7	x																																								Rpl7a	P12970					PSMB2	P49721
DHCR24						x																																			Rplp0	P14869					PSMB7	Q99436
DHCR7						x					x																														Rps2	P25444					PSMB9	P28065
DHX15										x	x			x																											Rps20	P60867					PSMC5	P62195
DHX16												x																													Rps27a	P62983					PSMD12	O00232
DHX29												x																													Rps3a	P97351					PSMD2	Q13200
DHX30										x	x	x																													Rps6	P62754					PSMD8	P48556
DHX58											x	x		x																											Rps8	P62242					PSME2	Q9UL46
DHX9									x	x	x	x																													Rps9	Q6ZWN5					PSPC1	Q8WXF1
DIAPH2												x																													Rpsa	P14206					PTBP1	P26599
DIMT1												x																													Rtn3	Q9ES97					PUM1	Q14671
DIP2B												x																													S100a6	P14069					PYGL	P06737
DIS3L2												x																													Saa3	P04918					RAB11A	P62491
DKC1											x																														Sacs	Q9JLC8					RABGEF1	Q9UJ41
DLG2													x																												Samd9l	Q69Z37					RAD50	Q92878
DMXL2												x																													Samhd1	Q60710					RALY	Q9UKM9
DNAJA1												x		x																											Scfd1	Q8BRF7					RAN	P62826
DNAJA2									x					x																											Scp2	P32020					RANBP2	P49792
DNAJB1	x																																								Scyl2	Q8CFE4					RANGAP1	P46060
DNAJB4	x													x																											Sds	Q8VBT2					RBM4	Q9BWF3
DNAJC10												x																													Sdsl	Q8R238					RCC2	Q9P258
DNAJC2											x	x																													Sec14l2	Q99J08					RCHY1	Q96PM5
DNAJC21											x																														Sec14l4	Q8R0F9					RDX	P35241
DNAJC7											x																														Sec24a	Q3U2P1					RIOK2	Q9BVS4
DNM1L														x																											Sec31a	Q3UPL0					RNF213	Q63HN8
DNM2									x					x																											Selenbp1	P17563					RNH1	P13489
DNMBP												x																													Serpinb1a	Q9D154					RPL12	P30050
DNPEP									x			x		x																											Setd3	Q91WC0					RPL19	P84098
DOCK9												x																													Sfxn1	Q99JR1					RPL23	P62829
DPP3									x					x																											Shpk	Q9D5J6					RPL23A	P62750
DPP9									x																																Slc25a5	P51881					RPL3	P39023
DPY19L1										x																															Slc4a1	P04919					RPL4	P36578
DPYS									x																																Smap1	Q91VZ6					RPL5	P46777
DPYSL2														x																											Smarca5	Q91ZW3					RPL6	Q02878
DRG1												x																													Smarcd2	Q99JR8					RPL7	P18124
DRG2											x																														Smc1a	Q9CU62					RPL7A	P62424
DSG2										x																															Snd1	Q78PY7					RPL9	P32969
DSP												x																													Snrnp40	Q6PE01					RPLP0	P05388
DSTN				x							x				x																										Sntb1	Q99L88					RPS15	P62841
DTX3L											x	x		x																											Snx6	Q6P8X1					RPS2	P15880
DXO									x																																Sord	Q64442					RPS27	P42677
DYNC1H1									x	x																															Spata13	Q5DU57					RPS3	P23396
DYRK1A	x																																								Spr	Q64105					RPS5	P46782
EBP						x																																			Sptan1	P16546					RPS6KA1	Q15418
ECH1									x					x																											Srpra	Q9DBG7					RPSA	P08865
ECHDC1														x																											St13	Q99L47					RPUSD1	Q9UJJ7
ECHS1									x																																Stat1	P42225					RRM1	P23921
ECI2									x																																Stat3	P42227					RSAD2	Q8WXG1
EDC3											x																														Stau1	Q9Z108					S100A13	Q99584
EEF1A1		x	x	x					x		x	x	x		x																										Stip1	Q60864					SAMD9	Q5K651
EEF1A2	x																																								Szt2	A2A9C3					SAMHD1	Q9Y3Z3
EEF1AKNMT												x																													Tagln2	Q9WVA4					SCAMP1	O15126
EEF1B2											x	x																													Taldo1	Q93092					SDCBP	O00560
EEF1E1									x																																Tap1	P21958					SENP1	Q9P0U3
EEF1G	x			x					x		x	x																													Tars1	Q9D0R2					SEPTIN7	Q16181
EEF2	x	x	x	x					x	x	x		x		x																										Tat	Q8QZR1					SERBP1	Q8NC51
EFL1											x	x																													Tbc1d8b	A3KGB4					SF3A2	Q15428
EFTUD2									x	x																															Tcp1	P11983					SF3B2	Q13435
EGFR									x																																Tgm2	P21981					SF3B3	Q15393
EHD1									x		x			x																											Tkt	P40142					SFPQ	P23246
EHD2														x																											Tmem214	Q8BM55					SH3GLB1	Q9Y371
EHD3									x																																Tnfaip3	Q60769					SKA3	Q8IX90
EHD4									x		x	x		x																											Top1	Q04750					MTREX	P42285
EHHADH									x					x																											Tpi1	P17751					SLFN11	Q7Z7L1
EIF1AX									x																																Trappc11	B2RXC1					SMAD1	Q15797
EIF2AK2	x									x	x	x			x																										Trim14	Q8BVW3					SMAD4	Q13485
EIF2AK4												x																													Trim56	Q80VI1					SMARCA5	O60264
EIF2B4							x																																		Tsnax	Q9QZE7					SMARCC2	Q8TAQ2
EIF2B5											x																														Ttc39c	Q8VE09					SMG6	Q86US8
EIF2S1			x								x	x																													Uba1	Q02053					SND1	Q7KZF4
EIF2S2												x																													Uba2	Q9Z1F9					SNRPA1	P09661
EIF2S3											x	x																													Ubb	P0CG49					SNRPB	P14678
EIF3A			x						x		x																														Ube2l6	Q9QZU9					SNX18	Q96RF0
EIF3B			x																																						Ube4b	Q9ES00					SNX3	O60493
EIF3D									x		x																														Ubr2	Q6WKZ8					SNX6	Q9UNH7
EIF3H									x																																Ugdh	O70475					SOD1	P00441
EIF4A1			x	x							x																														Uox	P25688					SORD	Q00796
EIF4A2											x			x																											Upb1	Q8VC97					SPATS2L	Q9NUQ6
EIF4A3											x																														Usp19	Q3UJD6					SPART	Q8N0X7
EIF4B														x																											Usp5	P56399					SRP54	P61011
EIF4E											x																														Vars1	Q9Z1Q9					SRRT	Q9BXP5
EIF4E2											x																														Vbp1	P61759					ST13	P50502
EIF4G1	x									x	x																														Vdac1	Q60932					STAT1	P42224
EIF4G2														x																											Vdac3	Q60931					STAT2	P52630
EIF4G3											x																														Vps13c	Q8BX70					STAU1	O95793
EIF5											x																														Wars1	P32921					STIP1	P31948
EIF5B											x																														Wdr1	O88342					STRAP	Q9Y3F4
ELAC2												x																													Wdr61	Q9ERF3					SUMO2	P61956
ELAVL1	x										x																														Wipi2	Q80W47					SUPT16H	Q9Y5B9
ELF4											x																														Xdh	Q00519					SUPT6H	Q7KZ85
ELMO3									x																																Xrn1	P97789					TALDO1	P37837
ELOB														x																											Yars1	Q91WQ3					TAP1	Q03518
ELOC														x																											Zbp1	Q9QY24					TARS1	P26639
EMC1										x																															Tut7	Q5BLK4					TBCD	Q9BTW9
ENO1	x	x	x	x	x		x	x	x	x	x		x		x																										Znfx1	Q8R151					TCP1	P17987
ENOX2													x																												C11orf54	Q91V76					TFAM	Q00059
EPHX1										x				x																											H3-3a	P84244					TKT	P29401
EPHX2									x					x																											H2bc4	Q6ZWY9					TMPO	P42166
EPPK1	x								x			x																																			TOP1	P11387
EPRS1		x	x						x	x	x	x		x	x																																TOP2A	P11388
ERCC2					x										x																																TPI1	P60174
ERCC6L											x																																				TPT1	P13693
ERGIC1						x																																									TRAFD1	O14545
ERGIC3						x																																									TRAP1	Q12931
ERLIN1										x																																					TRIM21	P19474
ERMP1										x																																					TRIM22	Q8IYM9
ERP29														x																																	TRIM25	Q14258
ERP44														x																																	TRIM28	Q13263
ESD									x					x																																	TRMT1	Q9NXH9
ESYT1									x																																						TRPV1	Q8NER1
ETFA											x	x																																			TTF2	Q9UNY4
ETNK1														x																																	TUBA1C	Q9BQE3
EXOSC2											x																																				TUBB4A	P04350
EZR	x										x																																				TUFM	P49411
F830016B08RIK														x																																	TXNRD1	Q16881
FADS2						x																																									UBA1	P22314
FAH									x					x																																	UBA2	Q9UBT2
FAM120A									x																																						UBE2D3	P61077
FAM120C	x											x																																			UBE2N	P61088
FAM193A												x																																			UBR2	Q8IWV8
FAM98A										x																																					UGP2	Q16851
FARS2	x																																														UIMC1	Q96RL1
FARSA												x		x																																	UPF1	Q92900
FARSB									x		x	x		x																																	USP19	O94966
FASN	x			x					x	x	x	x																																			USP5	P45974
FBLN2														x																																	USP7	Q93009
FBP1									x																																						VARS1	P26640
FBXO7												x																																			VCP	P55072
FCER1G									x																																						WARS1	P23381
FDPS									x					x																																	XAF1	Q6GPH4
FEN1												x																																			XRCC5	P13010
FERMT1												x																																			YARS1	P54577
FERMT2														x																																	YWHAE	P62258
FGGY									x																																						YWHAQ	P27348
FH									x																																						YWHAZ	P63104
FKBP4											x																																				ZC3H15	Q8WU90
FKBP5									x					x																																	ZC3HAV1	Q7Z2W4
FKBPL									x																																						ZNF385B	Q569K4
FLII										x																																					ZNF507	Q8TCN5
FLNA	x		x	x					x	x	x																																				H4C1	P62805
FLNB	x									x
FLOT1										x
FLOT2										x
FMO1									x
FMO2														x
FMO5									x
FMR1										x
FN3KRP									x
FNDC3A									x
FNTA														x
FSCN1													x
FSTL4						x
FTH1														x
FTL1														x
FTSJ3										x
FUBP3	x											x
FUS											x	x
FUT4					x
G3BP1	x										x
G3BP2											x
G6PD				x
G6PDX														x
GALK1														x
GALK2									x
GALNT2										x
GANAB	x
GAPDH			x						x	x	x	x	x		x
GAPDHS				x											x
GAPVD1									x
GARS1		x							x		x			x
GART				x					x		x			x
GBE1									x					x
GBP1	x										x	x
GBP10														x
GBP2									x					x
GBP4												x		x
GBP5									x
GBP6											x
GBP7														x
GBP9														x
GCH1											x	x
GCLM														x
GCN1								x		x
GDA									x					x
GDI1											x			x
GDI2	x			x					x		x	x		x
GFPT2														x
GIGYF2											x	x
GIT1											x
GK									x
GLIPR2									x
GLRX3														x
GLS2									x
GLUL									x					x
GM4951														x
GMNN											x
GMPPA									x		x			x
GMPPB														x
GMPR												x
GMPS									x					x
GNA11											x
GNAS									x
GNE									x			x
GNG5											x
GNL1														x
GNL3										x
GNL3L											x
GOT1									x					x
GPAM														x
GPI	x	x	x	x				x	x	x	x		x	x	x
GPS1											x
GPX4														x
GRB14														x
GRB2														x
GRHPR									x			x
GRK2														x
GRN		x										x
GSDMD														x
GSK3A									x		x			x
GSN			x	x						x
GSR	x			x								x		x
GSS									x		x			x
GSTA1														x
GSTA3									x					x
GSTA4														x
GSTK1									x					x
GSTM1									x
GSTM2														x
GSTO1														x
GSTP1	x								x
GSTZ1														x
GTSF1											x
GULP1										x
GVIN1									x					x
GYS1												x
H1-2								x			x
H1-4								x
H1-5								x
H2AC4				x
H2AC7				x
H2AJ				x
H2AX				x					x
H2BC12											x
H2BC4									x
H2-K1									x
H3-3A									x		x
H4C1											x	x
HACD3										x
HACL1									x
HADHA												x
HAO1									x
HARS1									x					x
HAUS3												x
HAUS5												x
HAUS8												x
HBA									x
HBP1													x
HCFC1											x
HDAC6														x
HDLBP			x								x			x
HEATR4													x
HEATR5B									x
HELZ2	x										x	x
HERC4									x
HERC5				x							x	x	x		x
HERC6	x											x	x	x
HGD									x
HGH1												x
HGS									x
HIBADH														x
HK1												x	x	x	x
HK2														x	x
HLA-A						x		x
HLA-B						x
HLA-C						x		x
HM13												x
HMGB1				x
HMGCS1											x
HMOX1											x			x
HMOX2									x
HNRNPA1				x				x			x
HNRNPA2B1	x			x							x
HNRNPA3										x	x
HNRNPAB				x
HNRNPC											x
HNRNPF				x						x	x	x
HNRNPH1				x
HNRNPK	x			x							x	x
HNRNPL	x			x						x
HNRNPM										x	x
HNRNPU	x			x				x			x
HNRNPUL1									x
HP1BP3										x
HPD									x
HPRT1														x
HPS3											x
HSD17B12														x
HSD17B2									x
HSD17B4									x			x		x
HSDL2									x
HSP90AA1	x	x	x	x					x	x	x				x
HSP90AB1	x	x	x	x					x	x				x	x
HSP90AB2P												x
HSP90B1				x
HSPA1A	x			x					x					x	x
HSPA1B										x	x
HSPA2														x
HSPA4									x		x			x
HSPA4L									x					x
HSPA5				x								x		x
HSPA8	x	x	x	x	x		x		x	x	x			x	x
HSPA9									x					x
HSPB1				x			x			x				x	x
HSPBP1														x
HSPD1	x		x	x					x		x				x
HSPH1									x		x			x
HYPK														x
IAH1									x
IARS1			x						x	x		x			x
IBTK										x
ICA1													x
IDE									x					x
IDH1									x		x			x
IDH2												x
IDH3A									x
IDH3G												x
IFI16											x	x
IFI204														x
IFI205A														x
IFI35												x
IFI44												x		x
IFI47														x
IFIH1									x		x	x		x
IFIT1	x			x					x		x	x	x	x	x
IFIT2	x										x	x		x
IFIT3	x								x		x	x		x	x
IFIT5	x					x					x	x
IFITM1											x
IGBP1														x
IGHG1														x
IGKC												x
IGKV2-40												x
IGLL5												x
IGTP														x
IIGP1									x					x
IKBKE									x
IKBKG									x
ILF3										x	x	x
ILK									x					x
IMMT										x
IMPDH1														x
IMPDH2				x							x	x		x
INMT														x
INO80C											x
INPPL1									x					x
IPO5			x											x
IPO9														x
IQGAP1	x								x					x
IQGAP2									x
IRF2BP1											x
IRF7											x
IRGM1									x					x
ISG15	x			x		x	x	x	x		x	x	x	x
ISG20												x
ISYNA1									x					x
ITGB1														x
ITM2B											x
JAK1										x				x
KARS1									x		x	x		x
KATNA1													x
KCNAB2		x
KCNK10													x
KCNN4						x
KDM3B												x
KEAP1											x
KHDRBS1											x
KIAA0586											x
KIF1A												x
KIF1C											x
KIF2C											x
KIF5B			x						x
KPNA2										x	x
KPNB1		x		x					x		x			x
KRT14				x
KRT18				x
KRT19										x
KRT8				x					x		x	x
KRT81										x
KRT9										x
KYAT3									x
KYNU									x
L3HYPDH											x
LAP3	x							x	x		x	x		x
LAPTM4A											x
LARP4											x	x
LARP4B											x
LARS1			x						x	x		x		x	x
LCP1		x
LDHA	x	x	x	x				x	x		x		x	x	x
LDHB				x						x			x
LGALS3BP												x
LGMN	x
LIMA1											x	x
LIMCH1										x
LIPE														x
LMAN1										x
LMAN2	x
LMNA	x									x	x
LMNB1							x				x
LMO7										x
LOC102160336													x
LOC110260316													x
LRCH2												x
LRP1									x
LRRC1												x
LRRC40												x
LRRC47												x		x
LRRC59									x	x	x
LRRFIP2										x
LSM14B											x
LSM4												x
LTA4H														x
LUZP1										x		x
LYAR										x
LZTR1									x					x
MACF1											x
MAD2L2											x
MAGED1											x
MAGED2											x
MAGT1						x									x
MAN2C1														x
MANF														x
MAOA											x			x
MAOB									x
MAP1B				x
MAP2K1														x
MAP2K2									x
MAP2K4														x
MAP3K7											x
MAP4	x													x
MAPK1											x			x
MAPK14														x
MAPK6														x
MAPK8														x
MAPKAPK2														x
MARS1										x
MASTL												x
MAT1A									x
MAT2A											x
MATR3										x	x
MAX	x
MCCC2														x
MCFD2														x
MCM3											x
MCM5											x	x
MCM6											x
MCM7												x
MDH1		x	x	x					x		x		x		x
MDH2				x
ME1			x						x					x
MEMO1													x
MEPCE	x
METAP2									x					x
MGST1									x
MICAL1											x
MICB
MICU1													x
MIF				x
MIOS												x
MISP										x
MKRN2											x
MOV10			x								x	x
MPI														x
MPRIP										x
MRPL12				x
MRPS23											x
MRPS9											x
MRTO4										x
MSANTD1													x
MSH4														x
MSH6											x
MSN	x	x							x		x			x	x
MTAP														x
MTCL1													x
MTDH										x	x
MTFR1L											x
MTHFD1									x	x	x	x		x
MTHFD1L														x
MTMR6														x
MTMR9														x
MTOR									x						x
MTREX											x
MX1	x			x									x		x
MX2				x								x
MYBBP1A										x
MYH1														x
MYH10										x		x
MYH14								x		x
MYH2														x
MYH9	x	x	x	x					x	x	x	x			x
MYL12A				x						x
MYL12B										x
MYL6				x						x		x
MYL6B										x
MYLPF														x
MYO18A									x	x
MYO1B									x	x		x
MYO1C									x	x		x
MYO1E										x
MYO5A										x
MYO5C										x
MYO6										x	x
MYO9B												x
MYOF	x								x	x
MYPN													x
NAA15											x			x
NAA25									x					x
NACA	x		x	x					x			x	x	x
NADK														x
NAE1											x
NAIP2									x
NAMPT									x			x		x
NANS														x
NAP1L1										x	x			x
NAPA												x
NARS1									x		x	x		x
NARS2						x
NAT10										x
NBN											x
NCAPG2												x
NCKAP1														x
NCL				x							x
NCOA2											x
NDUFA9												x
NDUFAF7														x
NDUFV2														x
NEDD4			x											x
NEK9												x
NET1													x
NFIX	x
NFXL1											x
NIBAN1														x
NIBAN2									x					x
NIF3L1												x		x
NME1				x											x
NME2				x					x
NMI											x	x		x
NMT1									x					x
NMT2														x
NNMT									x
NOB1											x	x
NOMO1		x
NONO											x
NOP16											x
NOP56											x
NOS2														x
NOSIP												x
NOVA1											x		x
NPEPPS														x
NPLOC4												x		x
NPM1				x
NQO1				x							x			x
NR3C1														x
NSF									x
NSFL1C											x
NSUN2											x
NT5C2														x
NT5C3A											x			x
NUB1											x	x
NUDC											x			x
NUDCD2									x					x
NUDT11											x
NUP155											x
NUP205										x	x
NUP43	x
OAS1											x	x	x
OAS1A									x					x
OAS2											x	x
OAS3									x					x
OASL												x
OASL2									x					x
OAT									x
OGA														x
OGDH	x
OGFR									x		x			x
OLA1											x			x
OR5AS1
OR8U3
ORM1									x
OSBP									x		x	x		x
OSBPL8												x
OSTC						x
OTUB1											x
OTUD3													x
OTUD4											x
PA2G4											x
PABPC1									x	x	x
PABPC1L2A													x
PABPC4											x
PACSIN2									x			x		x
PACSIN3											x
PAFAH1B1	x								x					x
PAFAH1B2														x
PAICS		x		x							x			x
PAK2									x
PAPSS1												x		x
PAPSS2									x					x
PARP1										x	x
PARP10											x	x
PARP12						x								x
PARP14												x		x
PARP4												x
PARP9									x			x		x
PARVA														x
PBK											x
PBLD2									x
PBX4													x
PBXIP1	x
PC									x					x
PCBP1								x		x
PCBP2											x
PCID2											x
PCK1									x
PCK2												x
PCM1										x
PCMT1														x
PCNA				x								x	x
PCSK2													x
PCYT2									x					x
PDAP1											x
PDCD6IP											x			x
PDE12														x
PDHA1											x
PDIA3								x
PDLIM5											x			x
PDLIM7														x
PDS5A											x
PDXK														x
PECR									x
PEG10											x
PES1											x
PEX14														x
PFAS									x					x
PFDN1														x
PFDN2														x
PFDN5														x
PFKFB3				x										x
PFKL				x					x		x	x		x
PFKP									x		x				x
PFN1	x											x
PGAM1				x					x		x		x	x
PGAM5											x
PGD	x			x					x	x	x			x
PGK1	x		x	x					x	x	x		x
PGLS												x		x
PGM1									x
PGM1,PGM2														x
PGM2											x
PGM3									x			x		x
PGP											x	x		x
PGRMC2										x
PHB2										x	x
PHF11											x
PHGDH	x										x	x
PHKA2													x
PHKB														x
PHYH									x
PI4K2A											x
PICALM									x	x				x
PIK3AP1												x
PIK3R4												x
PIPOX									x
PITPNA									x
PITPNB									x
PKM	x	x	x	x	x			x	x	x	x	x	x	x	x
PLA2G4A									x					x
PLAA														x
PLCB3														x
PLCG1														x
PLEC	x									x	x		x
PLIN1														x
PLIN2														x
PLIN4														x
PLOD1	x
PLOD2														x
PLOD3	x
PLS1	x
PLS3	x			x
PLSCR1											x
PML											x	x
PNP									x		x		x	x
PNPLA2														x
POLD1											x
POLR1B											x
POLR1D											x
POLR2A												x
POR										x				x
PPA1									x
PPIA				x						x	x
PPIB														x
PPIL1											x
PPM1A				x										x
PPM1B				x	x									x
PPP1CA														x
PPP1CB										x
PPP1R10	x
PPP1R12A										x
PPP1R12B														x
PPP1R21												x
PPP1R7														x
PPP2CA									x
PPP2R1A											x			x
PPP2R5D												x
PPP3CC									x
PPP5C											x
PRDX1	x		x	x			x		x		x			x	x
PRDX2											x			x
PRDX3														x
PRDX4				x				x						x	x
PRDX5														x
PRDX6									x					x
PRDX6,PRDX5														x
PREP														x
PRIM2											x	x
PRKACA									x					x
PRKAG1														x
PRKAR2B														x
PRKD2											x	x
PRKDC						x				x	x
PRMT1														x
PRMT5				x							x			x	x
PRMT7											x
PRPF19									x			x
PRPF4B				x
PRPF6											x
PRPF8										x	x
PRPSAP2											x	x
PRRC2A											x
PRRC2B												x
PRRC2C	x									x	x	x
PSAT1														x
PSMA1											x
PSMA2											x			x
PSMA3							x				x
PSMA6											x
PSMA7	x			x							x			x
PSMB1									x
PSMB10											x
PSMB2											x
PSMB3														x
PSMB7				x							x
PSMB8														x
PSMB9											x	x		x
PSMC1									x
PSMC3									x			x
PSMC5											x
PSMC6														x
PSMD11														x
PSMD12									x		x			x
PSMD13									x					x
PSMD2			x	x							x			x
PSMD3										x
PSMD5														x
PSMD6														x
PSMD8											x
PSMD9														x
PSME1														x
PSME2				x							x			x
PSME4														x
PSPC1											x
PSRC1												x
PTBP1	x										x		x		x
PTCD1												x
PTGR1														x
PTPN11														x
PTPN12									x
PTPN6									x
PUM1											x
PURA									x
PXDN						x
PXK									x
PYCR1												x
PYCR2												x
PYCR3									x
PYGL									x		x	x		x
PYM1	x											x
QARS1										x
QKI													x	x
QPCT				x
QPCTL														x
QPRT									x
QSOX2						x
QTRT2	x
RAB11A										x	x
RAB7A									x
RABGEF1											x
RABGGTB	x
RACGAP1												x
RACK1	x								x		x
RAD17									x
RAD50											x
RAI14										x
RALY											x
RAN	x			x					x	x	x		x
RANBP2									x		x
RANBP9									x
RANGAP1											x			x
RAPGEF6												x
RARS1			x						x	x					x
RASA1		x
RASIP1									x
RBBP4	x
RBM15B	x
RBM25										x
RBM28										x
RBM4											x
RBMX												x
RCC2											x
RCHY1											x
RDH11	x
RDX											x
REEP5						x
REXO5													x
RFC5												x
RGS3					x										x
RHOG												x
RIDA													x
RIOK2											x
RIPK3														x
RNF213								x	x		x	x
RNH1		x									x			x
RNPEP														x
RPL10								x
RPL12				x					x		x
RPL13								x
RPL13A										x
RPL14				x				x
RPL19									x		x
RPL22				x
RPL23											x
RPL23A										x	x
RPL24	x
RPL27A	x
RPL3				x							x
RPL38				x
RPL4								x	x		x
RPL5											x
RPL6				x							x
RPL7				x				x			x
RPL7A									x		x
RPL8								x
RPL9											x
RPLP0								x	x		x
RPLP2								x
RPN1										x				x
RPN2						x
RPS13								x
RPS14								x
RPS15				x							x
RPS2									x		x
RPS20									x
RPS26										x		x
RPS27								x			x
RPS27A	x								x				x
RPS27L												x
RPS3											x
RPS3A									x
RPS5				x							x
RPS6									x
RPS6KA1											x
RPS6KA3														x
RPS7				x
RPS8									x
RPS9									x
RPSA				x					x		x
RPUSD1											x
RRBP1								x				x
RRM1											x			x
RRM2														x
RSAD2											x	x		x
RSL1D1										x
RSU1														x
RTCB												x
RTN3									x
RTN4						x									x
RUVBL1										x				x
RUVBL2										x
S100A11				x
S100A13											x
S100A6									x
SAA3									x
SACM1L						x
SACS									x
SAE1														x
SAMD4B												x
SAMD9											x	x
SAMD9L									x					x
SAMHD1			x				x		x		x	x		x	x
SARS1														x
SBF1												x
SCAMP1											x
SCFD1									x					x
SCP2									x
SCYL2									x					x
SDCBP											x
SDHA														x
SDS									x
SDSL									x
SEC14L2									x
SEC14L4									x
SEC16A										x
SEC22B						x
SEC23A														x
SEC23B														x
SEC24A									x					x
SEC24B														x
SEC24D														x
SEC31A									x					x
SEC61A1						x
SEC61B														x
SEH1L														x
SELENBP1									x
SENP1	x										x
SEPTIN7											x
SERBP1	x							x		x	x			x
SERPINB1A									x					x
SERPINB2		x												x
SERPINB5	x														x
SERPINB6														x
SERPINB9														x
SERPINB9B														x
SERPINH1			x							x
SETD3									x					x
SF3A1							x
SF3A2	x										x
SF3B1							x
SF3B2											x
SF3B3										x	x
SF3B4	x
SFN				x
SFPQ											x
SFXN1									x
SH3GL1														x
SH3GLB1											x			x
SHPK									x
SIL1														x
SIN3A	x
SKA3											x
SKP1														x
SLC1A5						x						x
SLC25A1												x
SLC25A10														x
SLC25A11												x
SLC25A13												x
SLC25A22														x
SLC25A3										x		x
SLC25A4								x
SLC25A5				x					x			x
SLC25A6				x						x
SLC27A1														x
SLC3A2										x
SLC4A1									x
SLC4A7						x
SLF2													x
SLFN11											x
SLFN5														x
SLU7													x
SMAD1											x
SMAD4	x										x
SMAP1									x
SMARCA5									x		x
SMARCC2											x
SMARCD2									x
SMC1A									x
SMC3												x
SMCHD1												x
SMG6											x
SMPD4						x
SMU1												x
SND1				x				x	x	x	x			x	x
SNRNP200	x									x
SNRNP40									x
SNRPA1											x
SNRPB											x
SNRPD2												x		x
SNRPE												x
SNTB1									x
SNX18											x
SNX3											x
SNX33												x
SNX6									x		x
SNX9														x
SOAT2									x
SOD1				x							x
SORD		x							x		x
SPART											x
SPATA13									x
SPATS2										x
SPATS2L										x	x	x
SPCS2								x
SPECC1L										x
SPR									x					x
SPTAN1									x	x
SPTBN2													x
SQOR										x				x
SQSTM1								x		x
SRGAP2												x
SRP14				x								x
SRP19												x
SRP54											x	x
SRP68												x		x
SRP72												x
SRPK1										x
SRPRA								x	x
SRRT											x
SRSF1										x
SRSF3										x
SRXN1														x
SSRP1										x
ST13									x		x
STAT1	x	x	x	x		x	x		x	x	x	x		x	x
STAT2											x	x		x
STAT3									x					x
STAU1									x	x	x	x
STAU2												x
STIP1									x		x
STK3													x
STK38					x									x	x
STK38L														x
STRAP											x			x
STT3B						x
STXBP1												x
SUB1								x
SUFU												x
SUGT1														x
SUMO2											x
SUPT16H										x	x
SUPT6H											x
SURF4						x
SZT2									x
TAF2	x
TAGLN	x
TAGLN2									x
TALDO1		x							x		x			x
TAP1									x	x	x	x
TAPBP						x				x				x
TARS1	x	x	x	x					x		x	x		x	x
TAT									x
TBC1D8B									x
TBCD											x			x
TBL2										x
TCP1				x			x		x	x	x	x		x
TCP11													x
TDRD7												x
TECR						x
TFAM											x
TFRC										x
TGM2									x					x
TGTP1														x
THOP1														x
THRAP3										x
TIMM50										x		x
TJP1										x
TKFC									x
TKT	x			x					x	x	x		x	x	x
TM9SF2										x
TM9SF3										x
TMEM214									x
TMEM43						x				x
TMOD3	x									x				x
TMPO										x	x
TNFAIP3									x					x
TNKS1BP1												x
TOP1									x		x
TOP2A	x										x
TOP2B										x
TP63										x
TPI1		x		x					x		x				x
TPM1				x						x
TPM2										x
TPM3		x		x						x			x
TPM4				x						x
TPP2														x
TPT1											x
TRAF2										x
TRAFD1											x
TRAP1											x			x
TRAPPC11									x
TRAPPC3														x
TRAPPC5														x
TRIM14									x
TRIM21				x							x	x
TRIM22											x	x
TRIM25											x	x
TRIM28				x							x	x
TRIM56									x			x
TRIP12												x		x
TRMT1											x
TRMT112														x
TRPV1											x
TSNAX									x
TTC39C									x
TTF2											x	x
TTK												x
TUBA1A				x	x										x
TUBA1C				x							x
TUBA4A				x			x
TUBA8				x
TUBB				x								x
TUBB1				x
TUBB2A				x
TUBB2B												x
TUBB3										x
TUBB4A				x				x			x
TUBB5			x
TUBB6								x		x		x		x
TUBG1												x
TUBGCP2												x	x
TUBGCP3												x
TUFM											x			x
TUT7									x
TXN				x
TXNDC12														x
TXNDC5														x
TXNRD1	x			x							x			x	x
U2AF2										x
UACA										x
UAP1L1												x
UBA1		x	x	x					x		x			x	x
UBA2									x		x			x
UBA52														x
UBA7	x		x	x	x	x		x				x		x	x
UBALD1						x
UBAP2L	x
UBB									x
UBC			x
UBE2D2B														x
UBE2D3											x
UBE2E3													x
UBE2L6	x								x			x		x
UBE2N	x										x
UBE2Z														x
UBE4B									x					x
UBL7														x
UBR2									x		x
UBTF										x
UFD1														x
UFSP2												x
UGDH				x					x	x		x		x
UGP2		x		x							x			x
UIMC1											x
UOX									x
UPB1									x
UPF1											x	x		x
UPF2												x
USP14														x
USP18														x
USP19									x		x			x
USP25														x
USP47												x		x
USP5									x		x			x
USP7											x
UTP4	x
VAPA										x
VAPB														x
VARS1									x		x
VARS2			x												x
VAT1														x
VBP1									x
VCP	x	x	x	x				x		x	x			x	x
VDAC1									x
VDAC3									x
VEZT													x
VIM	x									x
VPS13A													x
VPS13C									x
VPS25														x
VPS29														x
VPS33B														x
VPS35														x
VPS4B													x	x
VPS53												x
VPS9D1													x
VWA5A														x
WARS1	x	x		x				x	x	x	x	x		x	x
WASHC4												x
WBP2														x
WDR1	x								x					x
WDR33	x
WDR6												x
WDR61									x
WIPI2									x
XAF1											x
XDH									x					x
XPNPEP1												x		x
XPO1														x
XPO5		x
XPOT			x
XRCC5	x			x							x
XRCC6	x
XRN1									x			x
YARS1									x		x			x
YBX1										x
YTHD3	x
YTHDC1	x
YTHDF1												x
YWHAB				x						x
YWHAE				x							x
YWHAG				x
YWHAQ				x							x			x
YWHAZ				x							x				x
ZBP1								x	x					x
ZC3H15	x										x
ZC3HAV1	x										x	x
ZDBF2													x
ZMPSTE24										x
ZNF281	x
ZNF385B											x
ZNF507											x
ZNF598												x
ZNFX1									x
ZWINT														x
ZYX														x
A0A286ZYG1
A0A5G2QJH7
A0A5G2R864
A0A5G2RLC3
															64
[truncated: 6 more columns]
