# Supplementary material for: Proteomics Mapping of the ISGylation Landscape in Innate Immunity
Source: Front Immunol. 2021 Aug 10;12:720765. doi: 10.3389/fimmu.2021.720765 (PMC8383068; doi:10.3389/fimmu.2021.720765)
Supplement: Supplementary file 2 [file Table_2.xlsx]

## Sheet: S2 - list ISG15 sites
Table S2. List of 1,916 ISG15 modification sites identified by MS-based proteomics. The ISG15 modification sites are ordered by gene name (gene names and uniprot accession numbers were retrieved from uniprot.org, database release of 2021/06/03). Columns from left to right contain the UniProt accession number, the gene name, the protein name, the position of the modified lysine residue in the prot…
Uniprot ID	Gene name	Protein name	Lysine position	Sequence window	Species	Zhang et al 2019	Pinto-Fernandez et al 2020a	Zhu et al 2021
E7EW25	AACS	Acetoacetyl-CoA synthetase	95	VVDTSKGIADVPEWFKGSRLNYAENLLRHKE	Human		x
Q8BGQ7	Aars1	Alanine--tRNA ligase, cytoplasmic	74	PSHPMAKLSRAANTQKCIRAGGKHNDLDDVG	Mouse	x
P49588	AARS1	Alanine--tRNA ligase, cytoplasmic	338	VLRRILRRAVRYAHEKLNASRGFFATLVDVV	Human		x
Q9NRN7-2	AASDHPPT	L-aminoadipate-semialdehyde dehydrogenase-phosphopantetheinyl transferase	58	EEKERIGQFVFARDAKAAMAGRLMIRKLVAE	Human		x
P61222	Abce1	ATP-binding cassette sub-family E member 1	133	TALKILAGKQKPNLGKYDDPPDWQEILTYFR	Mouse	x
P61222	Abce1	ATP-binding cassette sub-family E member 1	128	GIGKSTALKILAGKQKPNLGKYDDPPDWQEI	Mouse	x
P61222	Abce1	ATP-binding cassette sub-family E member 1	93	NLEKETTHRYCANAFKLHRLPIPRPGEVLGL	Mouse	x
P61221	ABCE1	ATP-binding cassette sub-family E member 1	126	TNGIGKSTALKILAGKQKPNLGKYDDPPDWQ	Human		x
P61221	ABCE1	ATP-binding cassette sub-family E member 1	93	NLEKETTHRYCANAFKLHRLPIPRPGEVLGL	Human		x
Q9UG63	ABCF2	ATP-binding cassette sub-family F member 2	351	AHMKNYIARFGHGSAKLARQAQSKEKTLQKM	Human		x
Q9UG63	ABCF2	ATP-binding cassette sub-family F member 2	326	DQYVKTRLELEENQMKRFHWEQDQIAHMKNY	Human		x
Q8VCR7	Abhd14b	Alpha/beta hydrolase domain-containing protein 14B	173	YGDQDPMGSSSFQHLKQLPNHRVLVMEGAGH	Mouse	x
Q8CBW3	Abi1	Abl interactor 1	16	MAELQMLLEEEIPSGKRALIESYQNLTRVAD	Mouse	x
Q921H8	Acaa1a	3-ketoacyl-CoA thiolase A, peroxisomal	79	LLSAVLTAVLQDVRLKPEQLGDISVGNVLEP	Mouse	x
Q5SWU9	Acaca	Acetyl-CoA carboxylase 1	1666	PGGNEIGMVAWKMSLKSPEYPDGRDIIVIGN	Mouse	x
Q5SWU9	Acaca	Acetyl-CoA carboxylase 1	1780	SVHCEHVEDEGESRYKITDIIGKEEGLGAEN	Mouse	x
Q80XL6	Acad11	Acyl-CoA dehydrogenase family member 11	17	ETDVTSDTVEVLPQHKFDLRSLEAYLNQHLP	Mouse	x
Q80XL6	Acad11	Acyl-CoA dehydrogenase family member 11	183	GTGVGYCKRQVSTWTKQYQASAHQSIPAMDQ	Mouse	x
Q80XL6	Acad11	Acyl-CoA dehydrogenase family member 11	175	RSLKLDKYGTGVGYCKRQVSTWTKQYQASAH	Mouse	x
Q80XL6	Acad11	Acyl-CoA dehydrogenase family member 11	101	FKIQKALFSIGFPVAKPLLYCRDASVIGTEF	Mouse	x
Q80XL6	Acad11	Acyl-CoA dehydrogenase family member 11	488	GNMEVLHLYGSEQQKKQWLEPLLRGDITSVF	Mouse	x
Q80XL6	Acad11	Acyl-CoA dehydrogenase family member 11	355	ANTVQPLAETGLQLSKRTLRTTPPQADAKSQ	Mouse	x
Q80XL6	Acad11	Acyl-CoA dehydrogenase family member 11	60	TQYRSGQSNPTFFLQKGSQAYVLRKKPPGSL	Mouse	x
Q80XL6	Acad11	Acyl-CoA dehydrogenase family member 11	487	TGNMEVLHLYGSEQQKKQWLEPLLRGDITSV	Mouse	x
Q80XL6	Acad11	Acyl-CoA dehydrogenase family member 11	368	LSKRTLRTTPPQADAKSQLFAQSRRGQEVLT	Mouse	x
Q8CAY6	Acat2	Acetyl-CoA acetyltransferase, cytosolic	180	ENVAKKWQVSREAQDKVAVLSQNRAEHAQKA	Mouse	x
Q8CAY6	Acat2	Acetyl-CoA acetyltransferase, cytosolic	217	IVPVLVSSRKGLTEVKIDEFPRHGSNLEAMG	Mouse	x
Q91V92	Acly	ATP-citrate synthase	640	KIGNTGGMLDNILASKLYRPGSVAYVSRSGG	Mouse	x
Q91V92	Acly	ATP-citrate synthase	938	DRFGGALDAAAKMFSKAFDSGIIPMEFVNKM	Mouse	x
P53396	ACLY	ATP-citrate synthase	272	DAKSGASLKLTLLNPKGRIWTMVAGGGASVV	Human		x
A2AKK5	Acnat1	Acyl-coenzyme A amino acid N-acyltransferase 1	4	____________MMIKLIATPSNALVDEPVS	Mouse	x
A2AKK5	Acnat1	Acyl-coenzyme A amino acid N-acyltransferase 1	312	HTTQYLQNKNILPVEKAQGKILFIVGENDEL	Mouse	x
A2AKK5	Acnat1	Acyl-coenzyme A amino acid N-acyltransferase 1	331	KILFIVGENDELLDSKLHAQRAMDRLRRHGR	Mouse	x
A2AKK5	Acnat1	Acyl-coenzyme A amino acid N-acyltransferase 1	138	KASQRVQRWFVGPGVKREQIQEGRVRGALFL	Mouse	x
Q8BGG9	Acnat2	Acyl-coenzyme A amino acid N-acyltransferase 2	316	YLHNKLNSQNILPVEKAQGKILFIVGENDEC	Mouse	x
P28271	Aco1	Cytoplasmic aconitate hydratase	632	ETVNKSWNALAAPSEKLYAWNPKSTYIKSPP	Mouse	x
P28271	Aco1	Cytoplasmic aconitate hydratase	615	ERQHVIPGMFKEVYQKIETVNKSWNALAAPS	Mouse	x
P28271	Aco1	Cytoplasmic aconitate hydratase	26	PLDAAQPGKRFFNLNKLEDSRYGRLPFSIRV	Mouse	x
P28271	Aco1	Cytoplasmic aconitate hydratase	141	HSIQVDFNRRADSLQKNQDLEFERNKERFEF	Mouse	x
P28271	Aco1	Cytoplasmic aconitate hydratase	587	KEPLGVNAQGRQVFLKDIWPTRDEIQAVERQ	Mouse	x
P28271	Aco1	Cytoplasmic aconitate hydratase	158	QDLEFERNKERFEFLKWGSQAFCNMRIIPPG	Mouse	x
P28271	Aco1	Cytoplasmic aconitate hydratase	772	ERYQQAGLPLIVLAGKEYGSGSSRDWAAKGP	Mouse	x
P28271	Aco1	Cytoplasmic aconitate hydratase	56	VLLEAAVRNCDEFLVKKNDIENILNWNVMQH	Mouse	x
O00154-6	ACOT7	Cytosolic acyl coenzyme A thioester hydrolase	235	VTASVDAINFHDKIRKGCVITISGRMTFTSN	Human		x
O00154-6	ACOT7	Cytosolic acyl coenzyme A thioester hydrolase	147	RQEQEEEGRKRYEAQKLERMETKWRNGDIVQ	Human		x
Q9R0H0	Acox1	Peroxisomal acyl-coenzyme A oxidase 1	7	_________MNPDLRKERAAATFNPELITHI	Mouse	x
Q9R0H0	Acox1	Peroxisomal acyl-coenzyme A oxidase 1	216	GLHAFVVPIREIGTHKPLPGITVGDIGPKFG	Mouse	x
Q9R0H0	Acox1	Peroxisomal acyl-coenzyme A oxidase 1	500	EAYKLRAARLVEIAAKNLQAQVSHRKSKEVA	Mouse	x
Q9R0H0	Acox1	Peroxisomal acyl-coenzyme A oxidase 1	512	IAAKNLQAQVSHRKSKEVAWNLTSVDLVRAS	Mouse	x
Q9R0H0	Acox1	Peroxisomal acyl-coenzyme A oxidase 1	446	TARFLMKIYDQVQSGKLVGGMVSYLNDLPSQ	Mouse	x
Q9R0H0	Acox1	Peroxisomal acyl-coenzyme A oxidase 1	437	GENTVMMLQTARFLMKIYDQVQSGKLVGGMV	Mouse	x
Q9R0H0	Acox1	Peroxisomal acyl-coenzyme A oxidase 1	65	DYNFLTRSQRYEVAVKKSATMVKKMREFGIA	Mouse	x
Q9R0H0	Acox1	Peroxisomal acyl-coenzyme A oxidase 1	510	VEIAAKNLQAQVSHRKSKEVAWNLTSVDLVR	Mouse	x
Q9R0H0	Acox1	Peroxisomal acyl-coenzyme A oxidase 1	260	YRIPRENMLMKYAQVKPDGTYVKPLSNKLTY	Mouse	x
Q9R0H0	Acox1	Peroxisomal acyl-coenzyme A oxidase 1	349	LLATAYAFHFLGRYIKETYMRINESIGQGDL	Mouse	x
Q9R0H0	Acox1	Peroxisomal acyl-coenzyme A oxidase 1	241	IGPKFGYEEMDNGYLKMDNYRIPRENMLMKY	Mouse	x
Q9R0H0	Acox1	Peroxisomal acyl-coenzyme A oxidase 1	182	SPTVTSIKWWPGGLGKTSNHAIVLAQLITRG	Mouse	x
Q9R0H0	Acox1	Peroxisomal acyl-coenzyme A oxidase 1	174	KTQEFILNSPTVTSIKWWPGGLGKTSNHAIV	Mouse	x
Q9R0H0	Acox1	Peroxisomal acyl-coenzyme A oxidase 1	643	VYENLFEWAKKSPLNKTEVHESYYKHLKPLQ	Mouse	x
Q9QXD1	Acox2	Peroxisomal acyl-coenzyme A oxidase 2	66	RRVESLIQRDPVFNLKHLYFMTRDELYEDAV	Mouse	x
Q9QXD1	Acox2	Peroxisomal acyl-coenzyme A oxidase 2	137	AMNAIRSLGSDEQIAKWGQLGKNFQIITTYA	Mouse	x
Q9QXD1	Acox2	Peroxisomal acyl-coenzyme A oxidase 2	83	LYFMTRDELYEDAVQKRFHLEKLAWSLGWSE	Mouse	x
Q9EPL9	Acox3	Peroxisomal acyl-coenzyme A oxidase 3	73	DPLFARSYGADLPLEKLRELNFLRCKRVFEY	Mouse	x
Q9EPL9	Acox3	Peroxisomal acyl-coenzyme A oxidase 3	499	KTVDFLEAYPGILGQKFLGSSKADWMDSAAP	Mouse	x
P41216	Acsl1	Long-chain-fatty-acid--CoA ligase 1	357	IGFFQGDIRLLMDDLKVLQPTIFPVVPRLLN	Mouse	x
P41216	Acsl1	Long-chain-fatty-acid--CoA ligase 1	512	EMNYLASKGEGEVCVKGANVFKGYLKDPART	Mouse	x
Q8JZR0	Acsl5	Long-chain-fatty-acid--CoA ligase 5	536	LHTGDIGRWLPNGTLKIVDRKKNIFKLAQGE	Mouse	x
P68134	Acta1	Actin, alpha skeletal muscle	70	YVGDEAQSKRGILTLKYPIEHGIITNWDDME	Mouse	x
P68134	Acta1	Actin, alpha skeletal muscle	70	YVGDEAQSKRGILTLKYPIEHGIITNWDDME	Mouse	x
P60710	Actb	Actin, cytoplasmic 1	291	ETTFNSIMKCDVDIRKDLYANTVLSGGTTMY	Mouse	x
P60710	Actb	Actin, cytoplasmic 1	61	GMGQKDSYVGDEAQSKRGILTLKYPIEHGII	Mouse	x
P63261	ACTG1	Actin, cytoplasmic 2	191	LRLDLAGRDLTDYLMKILTERGYNFTTTAER	Human		x
P63261	ACTG1	Actin, cytoplasmic 2	61	GMGQKDSYVGDEAQSKRGILTLKYPIEHGII	Human		x
P63261	ACTG1	Actin, cytoplasmic 2	328	MQKEITALAPSTMKIKIIAPPERKYSVWIGG	Human		x
A0A5G2QZX1	ACTG1	Actin gamma 1	61	DSYVGDEAQSK(1)R	Porcine			x
P57780	Actn4	Alpha-actinin-4	364	QEKCQLEINFNTLQTKLRLSHRPAFMPSEGK	Mouse	x
P57780	Actn4	Alpha-actinin-4	123	HKINNVNKALDFIASKGVKLVSIGAEEIVDG	Mouse	x
P57780	Actn4	Alpha-actinin-4	126	NNVNKALDFIASKGVKLVSIGAEEIVDGNAK	Mouse	x
P57780	Actn4	Alpha-actinin-4	451	MLKQRDYETATLSDIKALIRKHEAFESDLAA	Mouse	x
P57780	Actn4	Alpha-actinin-4	332	LEDRVPQKTIQEMQQKLEDFRDYRRVHKPPK	Mouse	x
O43707	ACTN4	Alpha-actinin-4	214	NALIHRHRPELIEYDKLRKDDPVTNLNNAFE	Human		x
P61161	Actr2	Actin-related protein 2	86	NYPMENGIVRNWDDMKHLWDYTFGPEKLNID	Mouse	x
P61161	Actr2	Actin-related protein 2	97	WDDMKHLWDYTFGPEKLNIDTRNCKILLTEP	Mouse	x
Q99JY9	Actr3	Actin-related protein 3	191	HVIPVAEGYVIGSCIKHIPIAGRDITYFIQQ	Mouse	x
Q99JY9	Actr3	Actin-related protein 3	75	FFIGDEAIEKPTYATKWPIRHGIVEDWDLME	Mouse	x
Q99JY9	Actr3	Actin-related protein 3	18	GRLPACVVDCGTGYTKLGYAGNTEPQFIIPS	Mouse	x
Q99MU3	Adar	Double-stranded RNA-specific adenosine deaminase	53	ESYPRSFQLQQIEFLKGRLPEAPLIGIQTQS	Mouse	x
P55265	ADAR	Double-stranded RNA-specific adenosine deaminase	632	CMHKLGNSCEFRLLSKEGPAHEPKFQYCVAV	Human		x
P55265	ADAR	Double-stranded RNA-specific adenosine deaminase	793	EAADAALRVLIGENEKAERMGFTELPLTGST	Human		x
E7EV99	ADD1	Alpha-adducin	439	DGDSGTCSPLRHSFQKQQREKTRWLNSGRGD	Human		x
P28474	Adh5	Alcohol dehydrogenase class-3	107	LYIPQCGECKFCLNPKTNLCQKIRVTQGKGL	Mouse	x
P28474	Adh5	Alcohol dehydrogenase class-3	113	GECKFCLNPKTNLCQKIRVTQGKGLMPDGTS	Mouse	x
P11766	ADH5	Alcohol dehydrogenase class-3	228	VAGASRIIGVDINKDKFARAKEFGATECINP	Human		x
P11766	ADH5	Alcohol dehydrogenase class-3	113	GECKFCLNPKTNLCQKIRVTQGKGLMPDGTS	Human		x
P55264	Adk	Adenosine kinase	162	NRSLVANLAAANCYKKEKHLDLERNWVLVEK	Mouse	x
P55264	Adk	Adenosine kinase	98	QNSMKVAQWLIQEPHKAATFFGCIGIDKFGE	Mouse	x
P55264	Adk	Adenosine kinase	116	TFFGCIGIDKFGEILKRKAADAHVDAHYYEQ	Mouse	x
Q96SZ5	ADO	2-aminoethanethiol dioxygenase	55	EAPMQPGFPENLSKLKSLLTQLRAEDLNIAP	Human		x
P30520	ADSS2	Adenylosuccinate synthetase isozyme 2	173	NLGTTKKGIGPVYSSKAARSGLRMCDLVSDF	Human		x
Q8CJG0	Ago2	Protein argonaute-2	403	SFNTDPYVREFGIMVKDEMTDVTGRVLQPPS	Mouse	x
H7C4S1	AHCTF1	Protein ELYS	40	TNEQEERLLATASFTKSSRSSRTRSSKAILL	Human		x
P50247	Ahcy	Adenosylhomocysteinase	174	TGVHNLYKMMSNGILKVPAINVNDSVTKSKF	Mouse	x
P50247	Ahcy	Adenosylhomocysteinase	8	________MSDKLPYKVADIGLAAWGRKALD	Mouse	x
P23526	AHCY	Adenosylhomocysteinase	43	EMPGLMRMRERYSASKPLKGARIAGCLHMTV	Human		x
Q9BRQ8-2	AIFM2	Apoptosis-inducing factor 2	63	HNVAALRASVETGFAKKTFISYSVTFKDNFR	Human		x
Q8R010	Aimp2	Aminoacyl tRNA synthase complex-interacting multifunctional protein 2	70	LESRQDDILKRLYELKAAVDGLSKMIHTPDA	Mouse	x
Q9JII6	Akr1a1	Alcohol dehydrogenase [NADP(+)]	127	MHWPYAFERGDNPFPKNADGTVRYDSTHYKE	Mouse	x
Q9JII6	Akr1a1	Alcohol dehydrogenase [NADP(+)]	85	VPREELFVTSKLWNTKHHPEDVEPALRKTLA	Mouse	x
Q9JII6	Akr1a1	Alcohol dehydrogenase [NADP(+)]	23	LHTGQKMPLIGLGTWKSEPGQVKAAIKHALS	Mouse	x
Q9JII6	Akr1a1	Alcohol dehydrogenase [NADP(+)]	157	ETWKALEVLVAKGLVKALGLSNFNSRQIDDV	Mouse	x
P15121	AKR1B1	Aldose reductase	90	IVSKLWCTYHEKGLVKGACQKTLSDLKLDYL	Human		x
P15121	AKR1B1	Aldose reductase	243	LLEDPRIKAIAAKHNKTTAQVLIRFPMQRNL	Human		x
P24549	Aldh1a1	Retinal dehydrogenase 1	255	DKVSFTGSTEVGKLIKEAAGKSNLKRVTLEL	Mouse	x
P24549	Aldh1a1	Retinal dehydrogenase 1	260	TGSTQVGKLIKEAAGKSNLKRVTLELGGKSP	Mouse	x
I3LRS5	ALDH1A1	Aldehyde dehydrogenase 1 family member A1	22	FQYTK(0.999)IFINNEWHNSVSGK(0.001)	Porcine			x
O35945	Aldh1a7	Aldehyde dehydrogenase, cytosolic 1	435	RANNTTYGLAAGVFTKDLDKAITVSSALQAG	Mouse	x
Q8R0Y6	Aldh1l1	Cytosolic 10-formyltetrahydrofolate dehydrogenase	733	SIHDQFVQKVVEEVGKMKIGNPLDRDTNHGP	Mouse	x
Q8R0Y6	Aldh1l1	Cytosolic 10-formyltetrahydrofolate dehydrogenase	539	GMSIQTFRYFAGWCDKIQGATIPINQARPNR	Mouse	x
Q8R0Y6	Aldh1l1	Cytosolic 10-formyltetrahydrofolate dehydrogenase	597	WKTAACLAAGNTVVIKPAQVTPLTALKFAEL	Mouse	x
Q8R0Y6	Aldh1l1	Cytosolic 10-formyltetrahydrofolate dehydrogenase	620	TALKFAELTLKAGIPKGVVNILPGSGSLVGQ	Mouse	x
Q8R0Y6	Aldh1l1	Cytosolic 10-formyltetrahydrofolate dehydrogenase	479	AVAAAKEAFENGLWGKINARDRGRLLYRLAD	Mouse	x
Q8R0Y6	Aldh1l1	Cytosolic 10-formyltetrahydrofolate dehydrogenase	703	LNKAVQMGMSSVFFNKGENCIAAGRLFVEDS	Mouse	x
Q8R0Y6	Aldh1l1	Cytosolic 10-formyltetrahydrofolate dehydrogenase	615	QVTPLTALKFAELTLKAGIPKGVVNILPGSG	Mouse	x
Q8R0Y6	Aldh1l1	Cytosolic 10-formyltetrahydrofolate dehydrogenase	229	DQPAEAIHNWIRGNDKVPGAWTEACGQKLTF	Mouse	x
Q8R0Y6	Aldh1l1	Cytosolic 10-formyltetrahydrofolate dehydrogenase	205	RRPQPEEGATYEGIQKKETAMINWDQPAEAI	Mouse	x
Q8R0Y6	Aldh1l1	Cytosolic 10-formyltetrahydrofolate dehydrogenase	726	GRLFVEDSIHDQFVQKVVEEVGKMKIGNPLD	Mouse	x
Q8K009	Aldh1l2	Mitochondrial 10-formyltetrahydrofolate dehydrogenase	690	VGKQIMKSCAVSNLKKVSLELGGKSPLIIFS	Mouse	x
P47738	Aldh2	Aldehyde dehydrogenase, mitochondrial	161	KCLRYYAGWADKYHGKTIPIDGDFFSYTRHE	Mouse	x
Q80VQ0	Aldh3b1	Aldehyde dehydrogenase family 3 member B1	7	_________MDSFEDKLQQLREAFKEGRTRS	Mouse	x
Q9DBF1	Aldh7a1	Alpha-aminoadipic semialdehyde dehydrogenase	462	WNNEVKQGLSSSIFTKDLGRIFRWLGPKGSD	Mouse	x
Q9DBF1	Aldh7a1	Alpha-aminoadipic semialdehyde dehydrogenase	109	KAKKAWNIWADIPAPKRGEIVRKIGDAFREK	Mouse	x
Q8BH00	Aldh8a1	Aldehyde dehydrogenase family 8 member A1	38	SYIDSYDPSTGEVYCKVPNSGKEEIEAAVEA	Mouse	x
Q8BH00	Aldh8a1	Aldehyde dehydrogenase family 8 member A1	426	RANSVRYGLAATVWSKDVGRIHRVAKKLQSG	Mouse	x
Q8BH00	Aldh8a1	Aldehyde dehydrogenase family 8 member A1	93	DVLEQSLEELAQAESKDQGKTLTLARTMDIP	Mouse	x
Q9JLJ2	Aldh9a1	4-trimethylaminobutyraldehyde dehydrogenase	246	TGSVPTGVKIMEMSAKGVKPITLELGGKSPL	Mouse	x
P49189	ALDH9A1	4-trimethylaminobutyraldehyde dehydrogenase	68	LAVQNAKAAFKIWSQKSGMERCRILLEAARI	Human		x
P05064	Aldoa	Fructose-bisphosphate aldolase A	200	PIVEPEILPDGDHDLKRCQYVTEKVLAAVYK	Mouse	x
P05064	Aldoa	Fructose-bisphosphate aldolase A	108	PFPQVIKSKGGVVGIKVDKGVVPLAGTNGET	Mouse	x
P05064	Aldoa	Fructose-bisphosphate aldolase A	153	YKKDGADFAKWRCVLKIGEHTPSALAIMENA	Mouse	x
P05064	Aldoa	Fructose-bisphosphate aldolase A	147	SERCAQYKKDGADFAKWRCVLKIGEHTPSAL	Mouse	x
P04075	ALDOA	Fructose-bisphosphate aldolase A	330	GGKKENLKAAQEEYVKRALANSLACQGKYTP	Human		x
P04075	ALDOA	Fructose-bisphosphate aldolase A	99	LYQKADDGRPFPQVIKSKGGVVGIKVDKGVV	Human		x
P04075	ALDOA	Fructose-bisphosphate aldolase A	101	QKADDGRPFPQVIKSKGGVVGIKVDKGVVPL	Human		x
P04075	ALDOA	Fructose-bisphosphate aldolase A	42	GKGILAADESTGSIAKRLQSIGTENTEENRR	Human		x
A0A286ZYX8	ALDOA	Fructose-bisphosphate aldolase	28	IVAPGK(1)GILAADESTGSIAK	Porcine			x
A0A286ZYX8	ALDOA	Fructose-bisphosphate aldolase	42	GILAADESTGSIAK(1)R	Porcine			x
Q91Y97	Aldob	Fructose-bisphosphate aldolase B	121	GIKLDQGGAPLAGTNKETTIQGLDGLSERCA	Mouse	x
Q91Y97	Aldob	Fructose-bisphosphate aldolase B	147	SERCAQYKKDGVDFGKWRAVLRIADQCPSSL	Mouse	x
Q91Y97	Aldob	Fructose-bisphosphate aldolase B	101	QKDSQGNLFRNVLKEKGIVVGIKLDQGGAPL	Mouse	x
Q91Y97	Aldob	Fructose-bisphosphate aldolase B	13	___MAHRFPALTPEQKKELSEIAQRIVANGK	Mouse	x
Q91Y97	Aldob	Fructose-bisphosphate aldolase B	108	LFRNVLKEKGIVVGIKLDQGGAPLAGTNKET	Mouse	x
O09174	Amacr	Alpha-methylacyl-CoA racemase	117	IYARLSGFGQSGIFSKVAGHDINYLALSGVL	Mouse	x
O09174	Amacr	Alpha-methylacyl-CoA racemase	100	EKLQLGPETLLQDNPKLIYARLSGFGQSGIF	Mouse	x
O09174	Amacr	Alpha-methylacyl-CoA racemase	134	AGHDINYLALSGVLSKIGRSGENPYPPLNLL	Mouse	x
O09174	Amacr	Alpha-methylacyl-CoA racemase	204	YLSSFLWKTQPMGLWKQPRGQNILDGGAPFY	Mouse	x
A2AH22	Ambra1	Activating molecule in BECN1-regulated autophagy protein 1	175	IHFWDWSRREPFAVVKTASEMERVRLVRFDP	Mouse	x
Q9WVM3	Anapc7	Anaphase-promoting complex subunit 7	259	ADLYFRAGDSKNSVLKFEQAQMLDPYLIRGM	Mouse	x
Q9P2R3	ANKFY1	Rabankyrin-5	851	QGLTPFACAMTFKNNKSAEAILKRESGAAEQ	Human		x
Q9P2R3	ANKFY1	Rabankyrin-5	937	VRNLLLAGAKVNELTKHRQTALHLAAQQDLP	Human		x
A0A0A0MQZ8	ANKHD1	Ankyrin repeat and KH domain-containing protein 1	216	QATTLSTFQPANKLNKNVPTNVRSSFPVSLP	Human		x
A0A0A0MQZ8	ANKHD1	Ankyrin repeat and KH domain-containing protein 1	26	LLLHSQEEKTSTATSKTQTRLEGEVTPNSLS	Human		x
P10107	Anxa1	Annexin A1	9	_______MAMVSEFLKQARFLENQEQEYVQA	Mouse	x
F1SJB5	ANXA1	Annexin	166	DLAK(1)DITSDTSGDYQK	Porcine			x
F1SJB5	ANXA1	Annexin	58	AITVK(1)GVDEATIIEILTK	Porcine			x
P07356	Anxa2	Annexin A2	115	LGLLKTPAQYDASELKASMKGLGTDEDSLIE	Mouse	x
P07355	ANXA2	Annexin A2	169	DLEKDIISDTSGDFRKLMVALAKGRRAEDGS	Human		x
P07355	ANXA2	Annexin A2	176	SDTSGDFRKLMVALAKGRRAEDGSVIDYELI	Human		x
P19620	ANXA2	Annexin A2	115	TPAQYDASELK(0.942)ASMK(0.058)	Porcine			x
P19620	ANXA2	Annexin A2	49	TK(1)GVDEVTIVNILTNR	Porcine			x
P19620	ANXA2	Annexin A2	28	LSLEGDHSTPASAYGSVK(1)AYTNFDAER	Porcine			x
P19620	ANXA2	Annexin A2	157	TDLEK(1)DIISDTSGDFR	Porcine			x
P19620	ANXA2	Annexin A2	227	SVCHLQK(1)VFER	Porcine			x
P19620	ANXA2	Annexin A2	119	ASMK(1)GLGTDEDSLIEIICSR	Porcine			x
P48036	Anxa5	Annexin A5	99	KPSRLYDAYELKHALKGAGTDEKVLTEIIAS	Mouse	x
P14824	Anxa6	Annexin A6	418	QTFKSHFGRDLMADLKSEISGDLARLILGLM	Mouse	x
Q07076	Anxa7	Annexin A7	243	ALFMPSTYYDAWSLRKAMQGAGTQERVLIEI	Mouse	x
P20073-2	ANXA7	Annexin A7	246	ALFMPPTYYDAWSLRKAMQGAGTQERVLIEI	Human		x
O54754	Aox1	Aldehyde oxidase 1	1095	ASGGSVVADLNGLAVKDACQTLLKRLEPIIS	Mouse	x
G3X982	Aox3	Aldehyde oxidase 3	17	SPSKESDELIFFVNGKKVTERNADPEVNLLF	Mouse	x
P17427	Ap2a2	AP-2 complex subunit alpha-2	165	EIPKILVAGDTMDSVKQSAALCLLRLYRTSP	Mouse	x
O00203-3	AP3B1	AP-3 complex subunit beta-1	119	LAIKEASADLSPYVRKNAAHAIQKLYSLDPE	Human		x
O00203-3	AP3B1	AP-3 complex subunit beta-1	256	PYTMDPDHRLLIRNTKPLLQSRNAAVVMAVA	Human		x
O54774	Ap3d1	AP-3 complex subunit delta-1	16	MALKMVKGSIDRMFDKNLQDLVRGIRNHKED	Mouse	x
O19004	ARAF	Serine/threonine-protein kinase A-Raf	289	ERKSLADDK(1)K(1)K(1)	Porcine			x
O19004	ARAF	Serine/threonine-protein kinase A-Raf	288	ERKSLADDK(1)K(1)K(1)	Porcine			x
O19004	ARAF	Serine/threonine-protein kinase A-Raf	290	ERKSLADDK(1)K(1)K(1)	Porcine			x
Q61176	Arg1	Arginase-1	68	LAFVDVPNDSSFQIVKNPRSVGKANEELAGV	Mouse	x
Q61176	Arg1	Arginase-1	196	DVDPGEHYIIKTLGIKYFSMTEVDKLGIGKV	Mouse	x
E9PRK7	ARL14EP	ARL14 effector protein	19	PCSVGVQLRTTNECHKTYYTRHTGFKTLQEL	Human		x
Q9CPW4	Arpc5	Actin-related protein 2/3 complex subunit 5	131	SPSDNSSAVLLQWHEKALAAGGVGSIVRVLT	Mouse	x
A0A5G2RLN9	ARSL	Arylsulfatase E	292	LLSGEALSFIQRHK(1)	Porcine			x
Q5U464	Asap3	Arf-GAP with SH3 domain, ANK repeat and PH domain-containing protein 3	260	ASVHGLRQAQEEELHKLTQLRDSLRGMLHLE	Mouse	x
Q91YI0	Asl	Argininosuccinate lyase	51	NVDVQGSKAYSRGLEKAGLLTKAEMQQILQG	Mouse	x
Q91YI0	Asl	Argininosuccinate lyase	23	LWGGRFVGAVDPIMEKFNSSISYDRHLWNVD	Mouse	x
Q91YI0	Asl	Argininosuccinate lyase	7	_________MASESGKLWGGRFVGAVDPIME	Mouse	x
Q91YI0	Asl	Argininosuccinate lyase	288	LSDAYSTGSSLMPQKKNPDSLELIRSKAGRV	Mouse	x
Q91YI0	Asl	Argininosuccinate lyase	192	AVALTRDSERLLEVQKRINVLPLGSGAIAGN	Mouse	x
Q91YI0	Asl	Argininosuccinate lyase	43	ISYDRHLWNVDVQGSKAYSRGLEKAGLLTKA	Mouse	x
Q91YI0	Asl	Argininosuccinate lyase	106	ANERRLKELIGEAAGKLHTGRSRNDQVVTDL	Mouse	x
Q91YI0	Asl	Argininosuccinate lyase	97	HPNDEDIHTANERRLKELIGEAAGKLHTGRS	Mouse	x
Q9DCQ2	Aspdh	Putative L-aspartate dehydrogenase	12	____MATSTLPQVPYKVGVVGYGRLGQSLVS	Mouse	x
A0JNU3	Aspg	60 kDa lysophospholipase	261	GIPASLVRTFLQPPLKGVVMETFGSGNGPTK	Mouse	x
F1S640	ASPM	Abnormal spindle microtubule assembly	228	LIDHDPCLFCK(0.001)DAK(0.998)FK(0.501)ASK(0.501)	Porcine			x
P16460	Ass1	Argininosuccinate synthase	408	NINSLRLKEYHRLQSKVTAK___________	Mouse	x
P16460	Ass1	Argininosuccinate synthase	340	FWHSPECEFVRHCIQKSQERVEGKVQVSVFK	Mouse	x
P16460	Ass1	Argininosuccinate synthase	112	CIARRQVEIAQREGAKYVSHGATGKGNDQVR	Mouse	x
P16460	Ass1	Argininosuccinate synthase	140	QVRFELTCYSLAPQIKVIAPWRMPEFYNRFK	Mouse	x
P16460	Ass1	Argininosuccinate synthase	41	EQGYDVIAYLANIGQKEDFEEARKKALKLGA	Mouse	x
Q5T9A4	ATAD3B	ATPase family AAA domain-containing protein 3B	573	VQDAVQQYRQKMRWLKAEGPGRGVEHPLSGV	Human		x
Q9CWJ9	Atic	Bifunctional purine biosynthesis protein PURH	266	TELRGAVDIPAAASFKHVSPAGAAVGVPLSE	Mouse	x
Q9CWJ9	Atic	Bifunctional purine biosynthesis protein PURH	66	VSELTGFPEMLGGRVKTLHPAVHAGILARNI	Mouse	x
Q9CWJ9	Atic	Bifunctional purine biosynthesis protein PURH	331	GDFVALSDICDVPTAKIISREVSDGIVAPGY	Mouse	x
P31939	ATIC	Bifunctional purine biosynthesis protein PURH	66	VSELTGFPEMLGGRVKTLHPAVHAGILARNI	Human		x
Q6PA06	Atl2	Atlastin-2	372	KAYIKIYQGEELPHPKSMLQATAEANNLAAV	Mouse	x
Q91YH5	Atl3	Atlastin-3	407	QLALDHFKKIKKMGGKDFSFRYQQELEEEIK	Mouse	x
O08997	Atox1	Copper transport protein ATOX1	60	EHSSDTLLATLNKTGKAVSYLGPK_______	Mouse	x
P05023-4	ATP1A1	Sodium/potassium-transporting ATPase subunit alpha-1	605	SMIDPPRAAVPDAVGKCRSAGIKVIMVTGDH	Human		x
P25705-2	ATP5F1A	ATP synthase subunit alpha, mitochondrial	117	DALGNAIDGKGPIGSKTRRRVGLKAPGIIPR	Human		x
P25705-2	ATP5F1A	ATP synthase subunit alpha, mitochondrial	125	GKGPIGSKTRRRVGLKAPGIIPRISVREPMQ	Human		x
P06576	ATP5F1B	ATP synthase subunit beta, mitochondrial	161	NVIGEPIDERGPIKTKQFAPIHAEAPEFMEM	Human		x
P06576	ATP5F1B	ATP synthase subunit beta, mitochondrial	201	GIKVVDLLAPYAKGGKIGLFGGAGVGKTVLI	Human		x
P62814	Atp6v1b2	V-type proton ATPase subunit B, brain isoform	137	PVSEDMLGRVFNGSGKPIDRGPVVLAEDFLD	Mouse	x
K7GT30	ATRX	ATRX chromatin remodeler	124	SK(1)MK(1)TENLK(1)	Porcine			x
K7GT30	ATRX	ATRX chromatin remodeler	126	SK(1)MK(1)TENLK(1)	Porcine			x
K7GT30	ATRX	ATRX chromatin remodeler	131	SK(1)MK(1)TENLK(1)	Porcine			x
Q7TQH0	Atxn2l	Ataxin-2-like protein	138	HFLTAVVGSTCDVKVKNGTTYEGIFKTLSSK	Mouse	x
Q7TQH0	Atxn2l	Ataxin-2-like protein	136	MLHFLTAVVGSTCDVKVKNGTTYEGIFKTLS	Mouse	x
G3V2G2	ATXN3	Ataxin-3	27	LIGEELAQLKEQRVHKTDLERVLEANDGSGM	Human		x
Q9NQS1	AVEN	Cell death regulator Aven	217	LVQGTVPLEVPQVKPKRTDDGKGLGMQLKGP	Human		x
I3LFY2	B3GNTL1	UDP-GlcNAc:betaGal beta-1,3-N-acetylglucosaminyltransferase like 1	41	DK(1)SMAVIEK(0.962)WK(0.034)EK(0.004)	Porcine			x
I3LFY2	B3GNTL1	UDP-GlcNAc:betaGal beta-1,3-N-acetylglucosaminyltransferase like	48	DK(1)SMAVIEK(0.962)WK(0.034)EK(0.004)	Porcine			x
Q91X34	Baat	Bile acid-CoA:amino acid N-acyltransferase	138	LDSLTLERWYVAPGVKRIQVKESRIRGALFL	Mouse	x
Q3UI43	Babam1	BRISC and BRCA1-A complex member 1	130	ESFNGSRTNALNVSQKMVEMFVRTKHKIDKS	Mouse	x
O95816	BAG2	BAG family molecular chaperone regulator 2	200	DKAIKLLEHSKGAGSKTLQQNAESRFN____	Human		x
O95816	BAG2	BAG family molecular chaperone regulator 2	9	_______MAQAKINAKANEGRFCRSSSMADR	Human		x
O75531	BANF1	Barrier-to-autointegration factor	72	DLFREWLKDTCGANAKQSRDCFGCLREWCDA	Human		x
A0A0C4DGI9	BAZ2A	Bromodomain adjacent to zinc finger domain protein 2A	352	LGQPKRRGRPPSKFFKQMEQRYLTQLTAQPV	Human		x
A0A0C4DGI9	BAZ2A	Bromodomain adjacent to zinc finger domain protein 2A	39	RQIEKLSKRQLFFRKKLLHSSQMLRAVSLGQ	Human		x
A0A287BKD3	BAZ2B	Bromodomain adjacent to zinc finger domain 2B	908	EQIKIMKQQEK(1)	Porcine			x
Q924Y0	Bbox1	Gamma-butyrobetaine dioxygenase	240	TGGDSEIVDGFNVCQKLKEKNPQAFHILSST	Mouse	x
P51572	BCAP31	B-cell receptor-associated protein 31	192	LEEENRSLKADLQKLKDELASTKQKLEKAEN	Human		x
Q9JJS6	Bco1	Beta,beta-carotene 15,15'-monooxygenase	10	______MEIIFGQNKKEQLEPVQAKVTGSIP	Mouse	x
Q9JJS6	Bco1	Beta,beta-carotene 15,15'-monooxygenase	9	_______MEIIFGQNKKEQLEPVQAKVTGSI	Mouse	x
O35490	Bhmt	Betaine--homocysteine S-methyltransferase 1	283	PFGLEPRVATRWDIQKYAREAYNLGIRYIGG	Mouse	x
O35490	Bhmt	Betaine--homocysteine S-methyltransferase 1	232	CHFDPSVSLQTVKLMKEGLEAARLKAYLMSQ	Mouse	x
O35490	Bhmt	Betaine--homocysteine S-methyltransferase 1	229	GVNCHFDPSVSLQTVKLMKEGLEAARLKAYL	Mouse	x
O35490	Bhmt	Betaine--homocysteine S-methyltransferase 1	40	GDGGFVFALEKRGYVKAGPWTPEAAVEHPEA	Mouse	x
O35490	Bhmt	Betaine--homocysteine S-methyltransferase 1	179	VEEAVWAVEALKASGKPVAATMCIGPEGDLH	Mouse	x
Q9NQY0	BIN3	Bridging integrator 3	57	QKDMKKSTDADLAMSKSAVKISLDLLSNPLC	Human		x
Q9NQY0	BIN3	Bridging integrator 3	157	VEKYEEKEKTGPVLAKLHQAREELRPVREDF	Human		x
P15327	Bpgm	Bisphosphoglycerate mutase	29	GQWNKENRFCSWVDQKLNNDGLEEARNCGRQ	Mouse	x
A0A287B8P2	BPTF	Bromodomain PHD finger transcription factor	1201	K(1)PSQDQK(1)LEER	Porcine			x
A0A287B8P2	BPTF	Bromodomain PHD finger transcription factor	1195	K(1)PSQDQK(1)LEER	Porcine			x
P20290-2	BTF3	Transcription factor BTF3	127	ADSLTSLRRLAEALPKQSVDGKAPLATGEDD	Human		x
F2Z5H8	BTF3	Transcription factor BTF3	157	LAEALPK(0.985)QSVDGK(0.015)	Porcine			x
Q9CQH7	Btf3l4	Transcription factor BTF3 homolog 4	115	GILSQLGADSLTSLRKLAEQFPRQVLDSKAP	Mouse	x
Q9CQH7	Btf3l4	Transcription factor BTF3 homolog 4	154	DDDVPDLVENFDEASKNEAN___________	Mouse	x
Q9CQH7	Btf3l4	Transcription factor BTF3 homolog 4	61	LAVNNIAGIEEVNMIKDDGTVIHFNNPKVQA	Mouse	x
E9PL10	BTF3L4	Transcription factor BTF3	115	GILSQLGADSLTSLRKLAEQFPRQVLDSKAP	Human		x
A0A287APY2	C1orf146	Chromosome 1 open reading frame 146	7	MAEGDGK(1)EK(1)	Porcine			x
A0A287APY2	C1orf146	Chromosome 1 open reading frame 146	9	MAEGDGK(1)EK(1)	Porcine			x
I3LR87	C22orf31	Chromosome 22 open reading frame 31	191	DIGTASWK(1)GR	Porcine			x
Q9CXW3	Cacybp	Calcyclin-binding protein	213	KIYEDGDDDMKRTINKAWVESREKQAREDTE	Mouse	x
Q9HB71	CACYBP	Calcyclin-binding protein	212	KIYEDGDDDMKRTINKAWVESREKQAKGDTE	Human		x
D6R938	CAMK2D	Calcium/calmodulin-dependent protein kinase type II subunit delta	69	DHQKLEREARICRLLKHPNIVRLHDSISEEG	Human		x
Q6ZQ38	Cand1	Cullin-associated NEDD8-dissociated protein 1	957	CAEEGTRNVVAECLGKLTLIDPETLLPRLKG	Mouse	x
P40124	Cap1	Adenylyl cyclase-associated protein 1	411	VKVQVMGKVPTISINKTDGCHAYLSKNSLDC	Mouse	x
P40124	Cap1	Adenylyl cyclase-associated protein 1	62	DSLLANPVAEYLKMSKEIGGDVQKHAEMVHT	Mouse	x
O35350	Capn1	Calpain-1 catalytic subunit	398	GCRNYPATFWVNPQFKIRLEEVDDADDYDNR	Mouse	x
P07384	CAPN1	Calpain-1 catalytic subunit	79	VPQSLGYKDLGPNSSKTYGIKWKRPTELLSN	Human		x
P07384	CAPN1	Calpain-1 catalytic subunit	280	FKKLVKGHAYSVTGAKQVNYRGQVVSLIRMR	Human		x
B4DKY1	CARS1	Cysteine--tRNA ligase, cytoplasmic	52	TQPCRLHLYNSLTRNKEVFIPQDGKKVTWYC	Human		x
Q5SVL2	CASP7	Caspase-7	80	EKLGKCIIINNKNFDKVTGMGVRNGTDKDAE	Human		x
Q5SVL2	CASP7	Caspase-7	39	AKPDRSSFVPSLFSKKKKNVTMRSIKTTRDR	Human		x
P24270	Cat	Catalase	243	EAVYCKFHYKTDQGIKNLPVGEAGRLAQEDP	Mouse	x
P24270	Cat	Catalase	169	FIRDAILFPSFIHSQKRNPQTHLKDPDMVWD	Mouse	x
P24270	Cat	Catalase	98	GYFEVTHDITRYSKAKVFEHIGKRTPIAVRF	Mouse	x
P48758	Cbr1	Carbonyl reductase [NADPH] 1	15	_MSSSRPVALVTGANKGIGFAITRDLCRKFS	Mouse	x
Q91WT9	Cbs	Cystathionine beta-synthase	116	ELLAKCEFFNAGGSVKDRISLRMIEDAERAG	Mouse	x
Q91WT9	Cbs	Cystathionine beta-synthase	158	TSGNTGIGLALAAAVKGYRCIIVMPEKMSME	Mouse	x
Q91WT9	Cbs	Cystathionine beta-synthase	208	RFDSPESHVGVAWRLKNEIPNSHILDQYRNA	Mouse	x
P0DN79	CBSL	Cystathionine beta-synthase	119	ELLAKCEFFNAGGSVKDRISLRMIEDAERDG	Human		x
Q8VDP4	Ccar2	Cell cycle and apoptosis regulator protein 2	344	VDDMAEPRETPEHPLKQLKFLLGRKEEEAVL	Mouse	x
Q8N163-2	CCAR2	Cell cycle and apoptosis regulator protein 2	215	SKKRKQRAGGEPWGAKKPRHDLPPYRVHLTP	Human		x
Q8N163-2	CCAR2	Cell cycle and apoptosis regulator protein 2	54	ATELSQNARHLQGGEKQRVFTGIVTSLHDYF	Human		x
Q96CT7	CCDC124	Coiled-coil domain-containing protein 124	197	PRLKQENPNMRLSQLKQLLKKEWLRSPDNPM	Human		x
Q96CT7	CCDC124	Coiled-coil domain-containing protein 124	94	SKLKGGKAPRVATSSKVTRAQIEDTLRRDHQ	Human		x
A0A287AT44	CCDC181	Coiled-coil domain containing 181	402	ERK(1)TEELRK(1)	Porcine			x
A0A287AT44	CCDC181	Coiled-coil domain containing 181	396	ERK(1)TEELRK(1)	Porcine			x
B4DUJ5	CCDC28A	Coiled-coil domain-containing protein 28A	125	ECSIEQMEHVRGMQEKLARLNLELYGELEEL	Human		x
A0A5G2RF85	CCDC86	Coiled-coil domain-containing protein 86	282	K(0.981)MK(0.019)ERQERK(1)	Porcine			x
A0A5G2RF85	CCDC86	Coiled-coil domain-containing protein 86	274	K(0.981)MK(0.019)ERQERK(1)	Porcine			x
E9PC90	CCNB1	G2/mitotic-specific cyclin-B1	64	GNKVSEQLQAKMPMKKEAKPSATGKVIDKKL	Human		x
P80314	Cct2	T-complex protein 1 subunit beta	13	___MASLSLAPVNIFKAGADEERAETARLSS	Mouse	x
P78371	CCT2	T-complex protein 1 subunit beta	120	LAAELLREAESLIAKKIHPQTIIAGWREATK	Human		x
P78371	CCT2	T-complex protein 1 subunit beta	230	DEGFLLDKKIGVNQPKRIENAKILIANTGMD	Human		x
P49368	CCT3	T-complex protein 1 subunit gamma	222	GIIEDSCVLRGVMINKDVTHPRMRRYIKNPR	Human		x
F1SQN1	CCT4	T-complex protein 1 subunit delta	126	LLQK(1)GIHPTIISESFQK	Porcine			x
P80316	Cct5	T-complex protein 1 subunit epsilon	170	VLVDINNPEPLIQTAKTTLGSKVINSCHRQM	Mouse	x
P80317	Cct6a	T-complex protein 1 subunit zeta	377	FIEKCNNPRSVTLLVKGPNKHTLTQIKDAIR	Mouse	x
P80317	Cct6a	T-complex protein 1 subunit zeta	141	AKEKALQFLEQVKVSKEMDRETLIDVARTSL	Mouse	x
P80317	Cct6a	T-complex protein 1 subunit zeta	129	LHPRIITEGFEAAKEKALQFLEQVKVSKEMD	Mouse	x
P40227	CCT6A	T-complex protein 1 subunit zeta	199	EPIDLFMIEIMEMKHKSETDTSLIRGLVLDH	Human		x
I3L9J4	CCT6A	Uncharacterized protein	129	EK(1)ALQFLEQVK	Porcine			x
P80313	Cct7	T-complex protein 1 subunit eta	418	DSVVAGGGAIEMELSKYLRDYSRTIPGKQQL	Mouse	x
Q99832	CCT7	T-complex protein 1 subunit eta	368	IGGERYNFFTGCPKAKTCTFILRGGAEQFME	Human		x
Q99832	CCT7	T-complex protein 1 subunit eta	55	LGPRGMDKLIVDGRGKATISNDGATILKLLD	Human		x
Q99832	CCT7	T-complex protein 1 subunit eta	287	NILYDKLEKIHHSGAKVVLSKLPIGDVATQY	Human		x
Q99832	CCT7	T-complex protein 1 subunit eta	172	KCAMTALSSKLISQQKAFFAKMVVDAVMMLD	Human		x
Q99832	CCT7	T-complex protein 1 subunit eta	135	IIIRAFRTATQLAVNKIKEIAVTVKKADKVE	Human		x
Q99832	CCT7	T-complex protein 1 subunit eta	366	TQIGGERYNFFTGCPKAKTCTFILRGGAEQF	Human		x
D0G0C9	CCT7	T-complex protein 1 subunit eta	137	TATQLAVNK(0.041)IK(0.959)	Porcine			x
P50990	CCT8	T-complex protein 1 subunit theta	37	FSGLEEAVYRNIQACKELAQTTRTAYGPNGM	Human		x
I3LCA2	CCT8	Chaperonin containing TCP1 subunit 8	467	ANEVISK(0.996)LYAVHQEGNK(0.004)	Porcine			x
F6QPS0	CDC27	Cell division cycle protein 27 homolog	133	LSLLGHVYCKTDRLAKGSECYQKSLSLNPFL	Human		x
P06493	CDK1	Cyclin-dependent kinase 1	56	EEGVPSTAIREISLLKELRHPNIVSLQDVLM	Human		x
P06493	CDK1	Cyclin-dependent kinase 1	33	VYKGRHKTTGQVVAMKKIRLESEEEGVPSTA	Human		x
Q96SZ6-5	CDK5RAP1	CDK5 regulatory subunit-associated protein 1	332	SAVPTNLSRGFTTNYKTKQGGLRFAHLLDQV	Human		x
A0A287ANL3	CEP170	Centrosomal protein 170	893	EKIEK(1)K(1)TK(1)SR	Porcine			x
A0A287ANL3	CEP170	Centrosomal protein 170	894	EKIEK(1)K(1)TK(1)SR	Porcine			x
A0A287ANL3	CEP170	Centrosomal protein 170	896	EKIEK(1)K(1)TK(1)SR	Porcine			x
H7BZT8	CFAP43	Cilia- and flagella-associated protein 43	300	VLQQKKIEAECLKLRKEIVEAQSGVKLIKQR	Human		x
H7BZT8	CFAP43	Cilia- and flagella-associated protein 43	310	CLKLRKEIVEAQSGVKLIKQRHEEDDEEEEE	Human		x
E9PK25	CFL1	Cofilin-1	159	PELAPLKSKMIYASSKDAIKKKFQGIKHECQ	Human		x
E9PK25	CFL1	Cofilin-1	152	LMFFLWAPELAPLKSKMIYASSKDAIKKKFQ	Human		x
P10668	CFL1	Cofilin-1	92	YALYDATYETK(0.93)ESK(0.07)	Porcine			x
P45591	Cfl2	Cofilin-2	114	LVFIFWAPESAPLKSKMIYASSKDAIKKKFT	Mouse	x
F5GWX5	CHD4	Chromodomain-helicase-DNA-binding protein 4	1415	VGGNIEVLGFNARQRKAFLNAIMRWGMPPQD	Human		x
M0R1L7	CHMP2A	Charged multivesicular body protein 2a	108	LKSNNSMAQAMKGVTKAMGTMNRQLKLPQIQ	Human		x
A2AGT5	Ckap5	Cytoskeleton-associated protein 5	96	VAGKTTGEVVSGVVSKVFNQPKAKAKELGIE	Mouse	x
Q14008-2	CKAP5	Cytoskeleton-associated protein 5	875	KITSELVSKIGDKNWKIRKEGLDEVAGIIND	Human		x
Q14008-2	CKAP5	Cytoskeleton-associated protein 5	646	DRTEMPCQALVRMLAKKPGWKETNFQVMQMK	Human		x
P12277	CKB	Creatine kinase B-type	247	EDHLRVISMQKGGNMKEVFTRFCTGLTQIET	Human		x
P12277	CKB	Creatine kinase B-type	304	TGLRAGVHIKLPNLGKHEKFSEVLKRLRLQK	Human		x
P12277	CKB	Creatine kinase B-type	11	_____MPFSNSHNALKLRFPAEDEFPDLSAH	Human		x
Q9BZU3	CKS1B	Cyclin-dependent kinases regulatory subunit	10	______MRTRHVMLPKDIAKLVPKTHLMSES	Human		x
Q9Z1Q5	Clic1	Chloride intracellular channel protein 1	13	___MAEEQPQVELFVKAGSDGAKIGNCPFSQ	Mouse	x
Q9Y696	CLIC4	Chloride intracellular channel protein 4	199	MTLADCNLLPKLHIVKVVAKKYRNFDIPKEM	Human		x
O08585	Clta	Clathrin light chain A	229	QAKDVSRMRSVLISLKQAPLVH_________	Mouse	x
A0A087WVQ6	CLTC	Clathrin heavy chain	1447	PRLDHTRAVNYFSKVKQLPLVKPYLRSVQNH	Human		x
Q5SW19	Cluh	Clustered mitochondria protein homolog	793	AEVMRQRGINMRYLGKVLDLVLRSPARDQLD	Mouse	x
Q5SW19	Cluh	Clustered mitochondria protein homolog	529	HPRYLELLERTSRPLKILRHRVLNDRDEEVE	Mouse	x
K7EIG1	CLUH	Clustered mitochondria protein homolog	470	HPRYLELLERTSRPLKILRHQVLNDRDEEVE	Human		x
C9JES7	CMC1	COX assembly mitochondrial protein homolog	22	DFTKCCKNSGVLMVVKCRKENSALKECLTAY	Human		x
P09543-2	CNP	2',3'-cyclic-nucleotide 3'-phosphodiesterase	67	DKYRDGTKMVSADAYKITPGARGAFSEEYKR	Human		x
P09543-2	CNP	2',3'-cyclic-nucleotide 3'-phosphodiesterase	156	LKEKNQWQLSADDLKKLKPGLEKDFLPLYFG	Human		x
P09543-2	CNP	2',3'-cyclic-nucleotide 3'-phosphodiesterase	142	LVEPKTAWRLDCAQLKEKNQWQLSADDLKKL	Human		x
P02463	Col4a1	Collagen alpha-1(IV) chain	1496	RAHGQDLGTAGSCLRKFSTMPFLFCNINNVC	Mouse	x
A0A5G2R5L4	COLEC12	Collectin subfamily member 12	93	LTAVESDLK(1)K(1)	Porcine			x
A0A5G2R5L4	COLEC12	Collectin subfamily member 12	94	LTAVESDLK(1)K(1)	Porcine			x
A0A5G2QLS8	COP1	COP1 E3 ubiquitin ligase	648	GLSK(1)TLLTFK	Porcine			x
Q8CIE6	Copa	Coatomer subunit alpha	280	LSNSEDKSIRVWDMSKRTGVQTFRRDHDRFW	Mouse	x
Q8CIE6	Copa	Coatomer subunit alpha	362	NSSKDVAVMQLRSGSKFPVFNMSYNPAENAV	Mouse	x
Q8CIE6	Copa	Coatomer subunit alpha	4	____________MLTKFETKSARVKGLSFHP	Mouse	x
Q8CIE6	Copa	Coatomer subunit alpha	1184	CAASYRPIYRGKPVEKCPLSGACYSPEFKGQ	Mouse	x
Q8CIE6	Copa	Coatomer subunit alpha	198	GITGVDLFGTTDAVVKHVLEGHDRGVNWAAF	Mouse	x
P53621	COPA	Coatomer subunit alpha	750	NALYLGDVSERVRILKNCGQKSLAYLTAATH	Human		x
Q9JIF7	Copb1	Coatomer subunit beta	261	IRCIYNLLQSSSPAVKYEAAGTLVTLSSAPT	Mouse	x
Q9JIF7	Copb1	Coatomer subunit beta	876	DLNDYLQHILKSTNMKCLTPEKALSGYCGFM	Mouse	x
Q9JIF7	Copb1	Coatomer subunit beta	362	LVSSRNVEELVIVLKKEVIKTNNVSEHEDTD	Mouse	x
P35606-2	COPB2	Coatomer subunit beta'	750	SQVSRVVKLWRENLSKVNQKAAESLADPTEY	Human		x
Q9QZE5	Copg1	Coatomer subunit gamma-1	300	LAPAVSVLQLFCSSPKAALRYAAVRTLNKVA	Mouse	x
Q9QZE5	Copg1	Coatomer subunit gamma-1	471	LHLLGQEGPKTNNPSKYIRFIYNRVVLEHEE	Mouse	x
Q9QZE5	Copg1	Coatomer subunit gamma-1	514	GAQNEEMLPSILVLLKRCVMDDDNEVRDRAT	Mouse	x
F8VXB1	COPZ1	Coatomer subunit zeta-1	51	PSVKEQKAFEKNIFNKTHRTDSEIALLEGLT	Human		x
P14854	COX6B1	Cytochrome c oxidase subunit 6B1	13	___MAEDMETKIKNYKTAPFDSRFPNQNQTR	Human		x
Q61147	Cp	Ceruloplasmin	676	LSKGERRDTANLFPHKSLTLLMNPDTKGTFD	Mouse	x
Q8C196	Cps1	Carbamoyl-phosphate synthase [ammonia], mitochondrial	811	GEVMAIGRTFEESFQKALRMCHPSVDGFTPR	Mouse	x
Q8C196	Cps1	Carbamoyl-phosphate synthase [ammonia], mitochondrial	728	IEVNARLSRSSALASKATGYPLAFIAAKIAL	Mouse	x
Q8C196	Cps1	Carbamoyl-phosphate synthase [ammonia], mitochondrial	772	KTSACFEPSLDYMVTKIPRWDLDRFHGTSSR	Mouse	x
Q8C196	Cps1	Carbamoyl-phosphate synthase [ammonia], mitochondrial	757	ALGIPLPEIKNVVSGKTSACFEPSLDYMVTK	Mouse	x
Q8C196	Cps1	Carbamoyl-phosphate synthase [ammonia], mitochondrial	1309	PTLEQPIIPSDYVAIKAPMFSWPRLRDADPI	Mouse	x
Q8C196	Cps1	Carbamoyl-phosphate synthase [ammonia], mitochondrial	1074	QIPNNLAVPLYKNGVKIMGTSPLQIDRAEDR	Mouse	x
Q8C196	Cps1	Carbamoyl-phosphate synthase [ammonia], mitochondrial	1029	NCNPETVSTDFDECDKLYFEELSLERILDIY	Mouse	x
Q8C196	Cps1	Carbamoyl-phosphate synthase [ammonia], mitochondrial	157	HWLATKSLGQWLQEEKVPAIYGVDTRMLTKI	Mouse	x
Q8C196	Cps1	Carbamoyl-phosphate synthase [ammonia], mitochondrial	1269	IECNLRASRSFPFVSKTLGVDFIDVATKVMI	Mouse	x
Q8C196	Cps1	Carbamoyl-phosphate synthase [ammonia], mitochondrial	856	KELSEPSSTRIYAIAKALENNMSLDEIVRLT	Mouse	x
C9K0K2	CPSF4	Cleavage and polyadenylation specificity factor subunit 4	80	ESKIKDCPWYDRGFCKHGPLCRHRHTRRVIC	Human		x
P97742	Cpt1a	Carnitine O-palmitoyltransferase 1, liver isoform	463	CFDRWFDKSITFVVFKNSKIGINAEHSWADA	Mouse	x
P97742	Cpt1a	Carnitine O-palmitoyltransferase 1, liver isoform	379	QQILDDTSEPQPGEAKLAALTAADRVPWAKC	Mouse	x
P97742	Cpt1a	Carnitine O-palmitoyltransferase 1, liver isoform	393	AKLAALTAADRVPWAKCRQTYFARGKNKQSL	Mouse	x
P47934	Crat	Carnitine O-acetyltransferase	492	AFVKGMGDSTVPEQQKVELLRKAVQAHRAYT	Mouse	x
Q9DC50	Crot	Peroxisomal carnitine O-octanoyltransferase	148	LNYWQLLRREKLPVHKSGNTPLDMNQFRMLF	Mouse	x
Q9DC50	Crot	Peroxisomal carnitine O-octanoyltransferase	34	SLPSLPVPALEESLKKYLESVKPFANEDEYK	Mouse	x
Q9DC50	Crot	Peroxisomal carnitine O-octanoyltransferase	7	_________MENQLTKSVEERTFQYQDSLPS	Mouse	x
Q9DC50	Crot	Peroxisomal carnitine O-octanoyltransferase	69	IVQKFQEGAGKRLHQKLLERARGKRNWLEEW	Mouse	x
I3NI53	CRYM	Ketimine reductase mu-crystallin	54	EGGVMQPVRTVVPVTKHRGYLGVMPAYSAAE	Human		x
Q921W4	Cryzl1	Quinone oxidoreductase-like protein 1	304	WNLSNAQQGKYLCILKDVMEKLSAGVFRPLL	Mouse	x
P55060-3	CSE1L	Exportin-2	425	NSMLQEYAKNPSVNWKHKDAAIYLVTSLASK	Human		x
Q8VCN5	Cth	Cystathionine gamma-lyase	270	CRGLKTLQVRMEKHFKNGMAVARFLETNPRV	Mouse	x
Q8VCN5	Cth	Cystathionine gamma-lyase	47	NSRAVVLPISLATTFKQDFPGQSSGFEYSRS	Mouse	x
Q8VCN5	Cth	Cystathionine gamma-lyase	72	FEYSRSGNPTRNCLEKAVAALDGAKHSLAFA	Mouse	x
P30999	Ctnnd1	Catenin delta-1	728	SAIAELLTSEHERVVKAASGALRNLAVDARN	Mouse	x
C9JZR2	CTNND1	Catenin delta-1	422	LKGIPVLVGLLDHPKKEVHLGACGALKNISF	Human		x
P70698	Ctps1	CTP synthase 1	100	DNNLTTGKIYQYVINKERKGDYLGKTVQVVP	Mouse	x
P17812	CTPS1	CTP synthase 1	100	DNNLTTGKIYQYVINKERKGDYLGKTVQVVP	Human		x
P70303	Ctps2	CTP synthase 2	100	DNNITTGKIYQHVINKERRGDYLGKTVQVVP	Mouse	x
P70303	Ctps2	CTP synthase 2	84	LDLGNYERFLDINLYKDNNITTGKIYQHVIN	Mouse	x
Q9NRF8	CTPS2	CTP synthase 2	100	DNNITTGKIYQHVINKERRGDYLGKTVQVVP	Human		x
Q3TCH7	Cul4a	Cullin-4A	191	ELFRNHIISDRMVQSKTIDGILLLIGRERSG	Mouse	x
P02778	CXCL10	C-X-C motif chemokine 10	80	TMKKKGEKRCLNPESKAIKNLLKAVSKERSK	Human		x
A0A0G2JR96	CYFIP1	Cytoplasmic FMR1-interacting protein 2	189	LKNMKCSVKNDHSAYKRAAQFLRKMADPQSI	Human		x
P27786	Cyp17a1	Steroid 17-alpha-hydroxylase/17,20 lyase	91	VGHYQLAREVLVKKGKEFSGRPQMVTLGLLS	Mouse	x
P24456	Cyp2d10	Cytochrome P450 2D10	242	LNMFPILLRIPGLPGKVFQGQKSLLAIVENL	Mouse	x
P11714	Cyp2d9	Cytochrome P450 2D9	414	LPNMSSMLKDESVWEKPLRFHPEHFLDAQGH	Mouse	x
P11714	Cyp2d9	Cytochrome P450 2D9	248	LLRIPRLADKALQGQKSFIAILDNLLTENRT	Mouse	x
Q05421	Cyp2e1	Cytochrome P450 2E1	434	GKFKYSDYFKAFSAGKRVCVGEGLARMELFL	Mouse	x
Q922B2	Dars1	Aspartate--tRNA ligase, cytoplasmic	110	DHASKQMVKFAANINKESIIDVEGVVRKVNQ	Mouse	x
Q922B2	Dars1	Aspartate--tRNA ligase, cytoplasmic	451	QLLTERALHHGIDLEKIKAYIDSFRFGAPPH	Mouse	x
A0A087WT20	DCAF13	DDB1- and CUL4-associated factor 13	201	PFEVPREYIRALNATKLERVFAKPFLASLDG	Human		x
Q16531	DDB1	DNA damage-binding protein 1	191	PTICFVYQDPQGRHVKTYEVSLREKEFNKGP	Human		x
Q5TDH0	DDI2	Protein DDI1 homolog 2	289	VDRRWAGIAKGVGTQKIIGRVHLAQVQIEGD	Human		x
F1T0B3	DDX1	ATP-dependent RNA helicase DDX1	36	FAIGSDGLCCQSREVKEWHGCRATKGLMKGK	Human		x
F1T0B3	DDX1	ATP-dependent RNA helicase DDX1	51	KEWHGCRATKGLMKGKHYYEVSCHDQGLCRV	Human		x
Q13838	DDX39B	ATP-dependent RNA helicase DDX39A	53	SYVSIHSSGFRDFLLKPELLRAIVDCGFEHP	Human		x
Q13838	DDX39B	ATP-dependent RNA helicase DDX39A	334	RGMAQEERLSRYQQFKDFQRRILVATNLFGR	Human		x
Q62167	Ddx3x	ATP-dependent RNA helicase DDX3X	335	LVATPGRLVDMMERGKIGLDFCKYLVLDEAD	Mouse	x
A0A0D9SFB3	DDX3X	ATP-dependent RNA helicase DDX3X	335	LVATPGRLVDMMERGKIGLDFCKYLVLDEAD	Human		x
A0A0D9SFB3	DDX3X	ATP-dependent RNA helicase DDX3X	215	YTRPTPVQKHAIPIIKEKRDLMACAQTGSGK	Human		x
A0A0D9SFB3	DDX3X	ATP-dependent RNA helicase DDX3X	264	EALRAMKENGRYGRRKQYPISLVLAPTRELA	Human		x
J3KTA4	DDX5	Probable ATP-dependent RNA helicase DDX17	197	QVQQVAAEYCRACRLKSTCIYGGAPKGPQIR	Human		x
J3KTA4	DDX5	Probable ATP-dependent RNA helicase DDX17	207	KCSRLKSTCIYGGAPKGPQIRDLERGVEICI	Human		x
Q61656	Ddx5	Probable ATP-dependent RNA helicase DDX5	236	CIATPGRLIDFLECGKTNLRRTTYLVLDEAD	Mouse	x
J3KTA4	DDX5	Probable ATP-dependent RNA helicase DDX5	391	SQQERDWVLNEFKHGKAPILIATDVASRGLD	Human		x
J3KTA4	DDX5	Probable ATP-dependent RNA helicase DDX5	236	CIATPGRLIDFLECGKTNLRRTTYLVLDEAD	Human		x
Q6Q899	Ddx58	Probable ATP-dependent RNA helicase DDX58	456	ATVRDNVAELEQVVYKPQKISRKVASRTSNT	Mouse	x
Q6Q899	Ddx58	Probable ATP-dependent RNA helicase DDX58	257	LKPRNYQLELALPAKKGKNTIICAPTGCGKT	Mouse	x
O95786-2	DDX58	Probable ATP-dependent RNA helicase DDX58	213	PRNYQLELALPAMKGKNTIICAPTGCGKTFV	Human		x
O95786-2	DDX58	Probable ATP-dependent RNA helicase DDX58	413	KHNLEELEQVVYKPQKFFRKVESRISDKFKY	Human		x
O95786-2	DDX58	Probable ATP-dependent RNA helicase DDX58	267	ANQIPVYEQQKSVFSKYFERHGYRVTGISGA	Human		x
O95786-2	DDX58	Probable ATP-dependent RNA helicase DDX58	127	ECLLRSDKENWPKTLKLALEKERNKFSELWI	Human		x
Q8IY21	DDX60	Probable ATP-dependent RNA helicase DDX60	728	PAQDAENDVKVKKRNKYSVGIGPARFQLQYM	Human		x
Q8IY21	DDX60	Probable ATP-dependent RNA helicase DDX60	534	FDEKSRDPRVLRSVQKYHVFQRFYGNSLETV	Human		x
Q9UBM7	DHCR7	7-dehydrocholesterol reductase	374	DLFRRTDGRCLIWGRKPKVIECSYTSADGQR	Human		x
O43143	DHX15	Pre-mRNA-splicing factor ATP-dependent RNA helicase DHX15	132	PFTNLPHTPRYYDILKKRLQLPVWEYKDRFT	Human		x
H7BXY3	DHX30	Putative ATP-dependent RNA helicase DHX30	604	PVKEHYLEDILAKLGKHQYLHRHRHHESEDE	Human		x
C9JE76	DHX58	Probable ATP-dependent RNA helicase DHX58	39	LPTGAGKTRAAAYVAKRHLETVDGAKVVVLV	Human		x
O70133	Dhx9	ATP-dependent RNA helicase A	1050	SQDMKYPSPFFVFGEKIRTRAISAKGMTLVT	Mouse	x
Q08211	DHX9	ATP-dependent RNA helicase A	857	LDANDELTPLGRILAKLPIEPRFGKMMIMGC	Human		x
O60832-2	DKC1	H/ACA ribonucleoprotein complex subunit 4	61	KLDTSQWPLLLKNFDKLNVRTTHYTPLACGS	Human		x
A0A5G2QFP5	DLG2	Discs large MAGUK scaffold protein 2	80	SCEQKIEEANQVALK(1)	Porcine			x
Q9QYJ0	Dnaja2	DnaJ homolog subfamily A member 2	158	CSACSGQGGKSGAVQKCSACRGRGVRIMIRQ	Mouse	x
C9IZ83	DNAJC2	DnaJ homolog subfamily C member 2	38	HVRYKATQRQIKAAHKAMVLKHHPDKRKAAG	Human		x
C9IZ83	DNAJC2	DnaJ homolog subfamily C member 2	43	ATQRQIKAAHKAMVLKHHPDKRKAAGEPIKE	Human		x
Q5F1R6	DNAJC21	DnaJ homolog subfamily C member 21	21	EALGVRRDASEEELKKAYRKLALKWHPDKNL	Human		x
Q5F1R6	DNAJC21	DnaJ homolog subfamily C member 21	2	______________MKCHYEALGVRRDASEE	Human		x
Q99615-2	DNAJC7	DnaJ homolog subfamily C member 7	239	TEALGIDPNNIKTNAKLYCNRGTVNSKLRKL	Human		x
P39054	Dnm2	Dynamin-2	223	DLMDEGTDARDVLENKLLPLRRGYIGVVNRS	Mouse	x
Q9Z2W0	Dnpep	Aspartyl aminopeptidase	61	RELKETEGWDIVPENKYFLTRNSSSIIAFAV	Mouse	x
Q99KK7	Dpp3	Dipeptidyl peptidase 3	131	PNLPKDKLGRVILGSKAAQQRPEEVRDLWQT	Mouse	x
Q8BVG4	Dpp9	Dipeptidyl peptidase 9	586	VHVYKLSGPDDDPLHKQPRFWASMMEAANCP	Mouse	x
Q9EQF5	Dpys	Dihydropyrimidinase	391	AVTSTNAAKIFNLYPKKGRIAVGSDADIVIW	Mouse	x
A8MZF9	DRG2	Developmentally-regulated GTP-binding protein 2	180	SVGIRLNKHKPNIYFKPKKGGGISFNSTVTL	Human		x
A8MZF9	DRG2	Developmentally-regulated GTP-binding protein 2	311	KRGQRPDFTDAIILRKGASVEHVCHRIHRSL	Human		x
P60981	DSTN	Destrin	19	GVQVADEVCRIFYDMKVRKCSTPEEIKKRKK	Human		x
Q8TDB6	DTX3L	E3 ubiquitin-protein ligase DTX3L	456	FQHASCQLMREVLLLKSLGKERKHLHQTKFA	Human		x
Q8TDB6	DTX3L	E3 ubiquitin-protein ligase DTX3L	415	EKRYDICSKVSEKGQKTCILFESKDRQVDLS	Human		x
Q8TDB6	DTX3L	E3 ubiquitin-protein ligase DTX3L	25	PLLVRVYKSGPRVRRKLESYFQSSKSSGGGE	Human		x
Q8TDB6	DTX3L	E3 ubiquitin-protein ligase DTX3L	668	KRYPGIQRTAYLPDNKEGRKVLKLLYRAFDQ	Human		x
Q8TDB6	DTX3L	E3 ubiquitin-protein ligase DTX3L	408	LQEISEIEKRYDICSKVSEKGQKTCILFESK	Human		x
Q8TDB6	DTX3L	E3 ubiquitin-protein ligase DTX3L	259	EYFKYICPDKINSIEKRFGVNIEIQESSPNM	Human		x
O70348	Dxo	Decapping and exoribonuclease protein	304	VVAGFRNPEGFVCSLKTFPTMEMFENVRNDR	Mouse	x
Q9JHU4	Dync1h1	Cytoplasmic dynein 1 heavy chain 1	1076	MQAENIYNRLGEDLNKWQALLVQIRKARGTF	Mouse	x
Q9JHU4	Dync1h1	Cytoplasmic dynein 1 heavy chain 1	3405	MVKWAIAQLNYADMLKRVEPLRNELQKLEDD	Mouse	x
O35459	Ech1	Delta(3,5)-Delta(2,4)-dienoyl-CoA isomerase, mitochondrial	150	ARIAWYLRDLISKYQKTFTVIEKCPKPVIAA	Mouse	x
O35459	Ech1	Delta(3,5)-Delta(2,4)-dienoyl-CoA isomerase, mitochondrial	10	______MATAMTVSSKLRGLLMQQLRGTSQL	Mouse	x
O35459	Ech1	Delta(3,5)-Delta(2,4)-dienoyl-CoA isomerase, mitochondrial	195	ACDIRYCTQDAFFQIKEVDMGLAADVGTLQR	Mouse	x
O35459	Ech1	Delta(3,5)-Delta(2,4)-dienoyl-CoA isomerase, mitochondrial	320	DIIKSVQAAMEKRDTKSITFSKL________	Mouse	x
O35459	Ech1	Delta(3,5)-Delta(2,4)-dienoyl-CoA isomerase, mitochondrial	76	SAQKHVLHVQLNRPEKRNAMNRAFWRELVEC	Mouse	x
O35459	Ech1	Delta(3,5)-Delta(2,4)-dienoyl-CoA isomerase, mitochondrial	147	DDAARIAWYLRDLISKYQKTFTVIEKCPKPV	Mouse	x
Q8BH95	Echs1	Enoyl-CoA hydratase, mitochondrial	101	VLTGGDKAFAAGADIKEMQNRTFQDCYSSKF	Mouse	x
Q9WUR2	Eci2	Enoyl-CoA delta isomerase 2, mitochondrial	158	TSEDGITKITFNRPTKKNAISFQMYRDIILA	Mouse	x
Q9WUR2	Eci2	Enoyl-CoA delta isomerase 2, mitochondrial	159	SEDGITKITFNRPTKKNAISFQMYRDIILAL	Mouse	x
Q96F86	EDC3	Enhancer of mRNA-decapping protein 3	153	SKSYVDRHMESLSQSKSFRRRHNSWSSSSRH	Human		x
P10126	Eef1a1	Elongation factor 1-alpha 1	318	LPGDNVGFNVKNVSVKDVRRGNVAGDSKNDP	Mouse	x
P10126	Eef1a1	Elongation factor 1-alpha 1	439	FAVRDMRQTVAVGVIKAVDKKAAGAGKVTKS	Mouse	x
P10126	Eef1a1	Elongation factor 1-alpha 1	273	GIGTVPVGRVETGVLKPGMVVTFAPVNVTTE	Mouse	x
P10126	Eef1a1	Elongation factor 1-alpha 1	154	LAYTLGVKQLIVGVNKMDSTEPPYSQKRYEE	Mouse	x
P68104	EEF1A1	Elongation factor 1-alpha 1	450	VGVIKAVDKKAAGAGKVTKSAQKAQKAK___	Human		x
P68104	EEF1A1	Elongation factor 1-alpha 1	395	DRRSGKKLEDGPKFLKSGDAAIVDMVPGKPM	Human		x
P68104	EEF1A1	Elongation factor 1-alpha 1	41	HLIYKCGGIDKRTIEKFEKEAAEMGKGSFKY	Human		x
A0A287A391	EEF1A1	Elongation factor 1-alpha	388	SGDAAIVDMVPGK(1)PMCVESFSDYPPLGR	Porcine			x
A0A287A391	EEF1A1	Elongation factor 1-alpha	20	THINIVVIGHVDSGK(0.999)STTTGHLIYK(0.001)	Porcine			x
A0A287A391	EEF1A1	Elongation factor 1-alpha	146	EHALLAYTLGVK(1)QLIVGVNK	Porcine			x
A0A287A391	EEF1A1	Elongation factor 1-alpha	212	IGYNPDTVAFVPISGWNGDNMLEPSANMPWFK(1)	Porcine			x
P24534	EEF1B2	Elongation factor 1-beta	130	AKRLREERLAQYESKKAKKPALVAKSSILLD	Human		x
Q9D1M4	Eef1e1	Eukaryotic translation elongation factor 1 epsilon-1	12	____MAAAAELRLLEKSLGLKPGNKYSAQGE	Mouse	x
Q9D8N0	Eef1g	Elongation factor 1-gamma	147	KEEVKRILGLLDTHLKTRTFLVGERVTLADI	Mouse	x
P26641	EEF1G	Elongation factor 1-gamma	17	AAGTLYTYPENWRAFKALIAAQYSGAQVRVL	Human		x
P58252	Eef2	Elongation factor 2	275	LWGDRYFDPANGKFSKSANSPDGKKLPRTFC	Mouse	x
P58252	Eef2	Elongation factor 2	638	SARQELKARARYLAEKYEWDVAEARKIWCFG	Mouse	x
P58252	Eef2	Elongation factor 2	386	LLYEGPPDDEAAMGIKSCDPKGPLMMYISKM	Mouse	x
P58252	Eef2	Elongation factor 2	498	GTITTFEHAHNMRVMKFSVSPVVRVAVEAKN	Mouse	x
P13639	EEF2	Elongation factor 2	445	MGPNYTPGKKEDLYLKPIQRTILMMGRYVEP	Human		x
P13639	EEF2	Elongation factor 2	275	LWGDRYFDPANGKFSKSATSPEGKKLPRTFC	Human		x
P13639	EEF2	Elongation factor 2	152	VQTETVLRQAIAERIKPVLMMNKMDRALLEL	Human		x
P13639	EEF2	Elongation factor 2	605	LCLSKSPNKHNRLYMKARPFPDGLAEDIDKG	Human		x
P13639	EEF2	Elongation factor 2	272	MKKLWGDRYFDPANGKFSKSATSPEGKKLPR	Human		x
I3LII3	EEF2	Eukaryotic translation elongation factor 2	37	NMSVIAHVDHGK(1)STLTDSLVCK	Porcine			x
I3LII3	EEF2	Eukaryotic translation elongation factor 2	244	FAAK(1)GEGQLGPAER	Porcine			x
Q7Z2Z2-2	EFL1	Elongation factor Tu GTP-binding domain-containing protein 1	1047	SENQARKYMNAVRKRKGLYVEEKIVEHAEKQ	Human		x
Q7Z2Z2-2	EFL1	Elongation factor Tu GTP-binding domain-containing protein 1	470	IAFARVFSGVARRGKKIFVLGPKYSPLEFLR	Human		x
Q7Z2Z2-2	EFL1	Elongation factor Tu GTP-binding domain-containing protein 1	925	LIATMKEACRYALQVKPQRLMAAMYTCDIMA	Human		x
O08810	Eftud2	116 kDa U5 small nuclear ribonucleoprotein component	720	QITWNRKKLGEFFQTKYDWDLLAARSIWAFG	Mouse	x
Q01279	Egfr	Epidermal growth factor receptor	1061	NSTVACINRNGSCRVKEDAFLQRYSSDPTGA	Mouse	x
Q01279	Egfr	Epidermal growth factor receptor	848	RRLVHRDLAARNVLVKTPQHVKITDFGLAKL	Mouse	x
Q01279	Egfr	Epidermal growth factor receptor	862	VKTPQHVKITDFGLAKLLGAEEKEYHAEGGK	Mouse	x
Q9WVK4	Ehd1	EH domain-containing protein 1	7	_________MFSWVSKDARRKKEPELFQTVA	Mouse	x
Q9WVK4	Ehd1	EH domain-containing protein 1	341	SKKKELVNNLGEIYQKIEREHQISSGDFPSL	Mouse	x
A0A024R571	EHD1	EH domain-containing protein 1	138	VPGNALVVDPRRPFRKLNAFGNAFLNRFMCA	Human		x
Q9QXY6	Ehd3	EH domain-containing protein 3	124	IPGNALVVDPKKPFRKLNAFGNAFLNRFVCA	Mouse	x
Q9EQP2	Ehd4	EH domain-containing protein 4	291	AEAQDLFRDIQSLPQKAAVRKLNDLIKRARL	Mouse	x
Q9H223	EHD4	EH domain-containing protein 4	291	AEAQDLFRDIQSLPQKAAVRKLNDLIKRARL	Human		x
Q9DBM2	Ehhadh	Peroxisomal bifunctional enzyme	38	AISPTVITEVRNGLQKASLDHTVRAIVICGA	Mouse	x
Q9DBM2	Ehhadh	Peroxisomal bifunctional enzyme	189	DPVEEAIKFAQTVIGKPIEPRRILNKPVPSL	Mouse	x
Q9DBM2	Ehhadh	Peroxisomal bifunctional enzyme	274	GSGQARALQYAFFAEKSANKWSTPSGASWKT	Mouse	x
Q9DBM2	Ehhadh	Peroxisomal bifunctional enzyme	248	RSVQASVKHPYEVAIKEEAKLFMYLRGSGQA	Mouse	x
Q9DBM2	Ehhadh	Peroxisomal bifunctional enzyme	278	ARALQYAFFAEKSANKWSTPSGASWKTASAQ	Mouse	x
Q8BMJ3	Eif1ax	Eukaryotic translation initiation factor 1A, X-chromosomal	88	TSDIILVGLRDYQDNKADVILKYNADEARSL	Mouse	x
P19525	EIF2AK2	Interferon-induced, double-stranded RNA-activated protein kinase	426	IHRDLKPSNIFLVDTKQVKIGDFGLVTSLKN	Human		x
P19525	EIF2AK2	Interferon-induced, double-stranded RNA-activated protein kinase	444	KIGDFGLVTSLKNDGKRTRSKGTLRYMSPEQ	Human		x
P19525	EIF2AK2	Interferon-induced, double-stranded RNA-activated protein kinase	521	IFDKKEKTLLQKLLSKKPEDRPNTSEILRTL	Human		x
P19525	EIF2AK2	Interferon-induced, double-stranded RNA-activated protein kinase	304	DGKTYVIKRVKYNNEKAEREVKALAKLDHVN	Human		x
Q13144	EIF2B5	Translation initiation factor eIF-2B subunit epsilon	217	VVAVDSTTNRVLHFQKTQGLRRFAFPLSLFQ	Human		x
P05198	EIF2S1	Eukaryotic translation initiation factor 2 subunit 1	104	RVSPEEAIKCEDKFTKSKTVYSILRHVAEVL	Human		x
P05198	EIF2S1	Eukaryotic translation initiation factor 2 subunit 1	106	SPEEAIKCEDKFTKSKTVYSILRHVAEVLEY	Human		x
P05198	EIF2S1	Eukaryotic translation initiation factor 2 subunit 1	190	VLINNINRRLTPQAVKIRADIEVACYGYEGI	Human		x
P41091	EIF2S3	Eukaryotic translation initiation factor 2 subunit 3	87	ELERNITIKLGYANAKIYKLDDPSCPRPECY	Human		x
P41091	EIF2S3	Eukaryotic translation initiation factor 2 subunit 3	80	HTVRFKNELERNITIKLGYANAKIYKLDDPS	Human		x
P23116	Eif3a	Eukaryotic translation initiation factor 3 subunit A	351	TDIARLLDMDGIIVEKQRRLATLLGLQAPPT	Mouse	x
P23116	Eif3a	Eukaryotic translation initiation factor 3 subunit A	409	LEVEFNPLKLCERVTKVLNWVREQPEKEPEL	Mouse	x
P23116	Eif3a	Eukaryotic translation initiation factor 3 subunit A	75	DLRKSHLAKEGLYQYKNICQQVNIKSLEDVV	Mouse	x
Q14152-2	EIF3A	Eukaryotic translation initiation factor 3 subunit A	274	ASTLHRLYHLSREMRKNLTQDEMQRMSTRVL	Human		x
Q14152-2	EIF3A	Eukaryotic translation initiation factor 3 subunit A	231	FKAVEDIHGLFSLSKKPPKPQLMANYYNKVS	Human		x
Q14152-2	EIF3A	Eukaryotic translation initiation factor 3 subunit A	317	TDIARLLDMDGIIVEKQRRLATLLGLQAPPT	Human		x
Q14152-2	EIF3A	Eukaryotic translation initiation factor 3 subunit A	375	LEVEFNPLKLCERVTKVLNWVREQPEKEPEL	Human		x
O70194	Eif3d	Eukaryotic translation initiation factor 3 subunit D	53	RLGKVADWTGATYQDKRYTNKYSSQFGGGSQ	Mouse	x
O70194	Eif3d	Eukaryotic translation initiation factor 3 subunit D	204	EPQDIECCGALEYYDKAFDRITTRSEKPLRS	Mouse	x
O70194	Eif3d	Eukaryotic translation initiation factor 3 subunit D	275	RSVYSWDIVVQRVGSKLFFDKRDNSDFDLLT	Mouse	x
O15371	EIF3D	Eukaryotic translation initiation factor 3 subunit D	142	KQKERERIRLQKKFQKQFGVRQKWDQKSQKP	Human		x
O15371	EIF3D	Eukaryotic translation initiation factor 3 subunit D	90	EDESSFQLVDTARTQKTAYQRNRMRFAQRNL	Human		x
O15371	EIF3D	Eukaryotic translation initiation factor 3 subunit D	275	RSVYSWDIVVQRVGSKLFFDKRDNSDFDLLT	Human		x
Q91WK2	Eif3h	Eukaryotic translation initiation factor 3 subunit H	221	KNSHLINVLMWELEKKSAVADKHELLSLASS	Mouse	x
Q91WK2	Eif3h	Eukaryotic translation initiation factor 3 subunit H	220	IKNSHLINVLMWELEKKSAVADKHELLSLAS	Mouse	x
P60842	EIF4A1	Eukaryotic initiation factor 4A-I	146	CHACIGGTNVRAEVQKLQMEAPHIIVGTPGR	Human		x
P60842	EIF4A1	Eukaryotic initiation factor 4A-I	174	PGRVFDMLNRRYLSPKYIKMFVLDEADEMLS	Human		x
P60842	EIF4A1	Eukaryotic initiation factor 4A-II	54	LKESLLRGIYAYGFEKPSAIQQRAIIPCIKG	Human		x
P38919	EIF4A3	Eukaryotic initiation factor 4A-III	152	CHACIGGTNVGEDIRKLDYGQHVVAGTPGRV	Human		x
D6RBW1	EIF4E	Eukaryotic translation initiation factor 4E	147	DEKNKRGGRWLITLNKQQRRSDLDRFWLETL	Human		x
B8ZZL3	EIF4E2	Eukaryotic translation initiation factor 4E type 2	194	PGRLGPQRLLFQNLWKPRLNVP_________	Human		x
E7EX73	EIF4G1	Eukaryotic translation initiation factor 4 gamma 1	569	ATVLMTEDIKLNKAEKAWKPSSKRTAADKDR	Human		x
E7EX73	EIF4G1	Eukaryotic translation initiation factor 4 gamma 1	908	PISKGSRPIDTSRLTKITKPGSIDSNNQLFA	Human		x
A0A0A0MSA7	EIF4G3	Eukaryotic translation initiation factor 4 gamma 3	1090	QGAKNSRVLDPSKFLKITKPTIDEKIQLVPK	Human		x
P55010	EIF5	Eukaryotic translation initiation factor 5	308	IKKYRRHFLRFCHNNKKAQRYLLHGLECVVA	Human		x
A0A087WUT6	EIF5B	Eukaryotic translation initiation factor 5B	453	SLPKKRPIYEDKKRKKIPQQLESKEVSESME	Human		x
Q15717	ELAVL1	ELAV-like protein 1	320	LNGYRLGDKILQVSFKTNKSHK_________	Human		x
Q99607	ELF4	ETS-related transcription factor Elf-4	350	SSRSAPQGKGSSSWEKPKIQHVGLQPSASLE	Human		x
Q8BYZ7	Elmo3	Engulfment and cell motility protein 3	684	ELTRLDLEQLLTMETKLRLLELENVPIPEQP	Mouse	x
P17182	Eno1	Alpha-enolase	256	VIGMDVAASEFYRSGKYDLDFKSPDDPSRYI	Mouse	x
P17182	Eno1	Alpha-enolase	120	KFGANAILGVSLAVCKAGAVEKGVPLYRHIA	Mouse	x
P17182	Eno1	Alpha-enolase	28	DSRGNPTVEVDLYTAKGLFRAAVPSGASTGI	Mouse	x
P06733	ENO1	Alpha-enolase	126	ILGVSLAVCKAGAVEKGVPLYRHIADLAGNS	Human		x
P06733	ENO1	Alpha-enolase	335	LTVTNPKRIAKAVNEKSCNCLLLKVNQIGSV	Human		x
P06733	ENO1	Alpha-enolase	228	FAPNILENKEGLELLKTAIGKAGYTDKVVIG	Human		x
P06733	ENO1	Alpha-enolase	120	KFGANAILGVSLAVCKAGAVEKGVPLYRHIA	Human		x
P06733	ENO1	Alpha-enolase	326	AGIQVVGDDLTVTNPKRIAKAVNEKSCNCLL	Human		x
P06733	ENO1	Alpha-enolase	28	DSRGNPTVEVDLFTSKGLFRAAVPSGASTGI	Human		x
P06733	ENO1	Alpha-enolase	64	LRDNDKTRYMGKGVSKAVEHINKTIAPALVS	Human		x
P06733	ENO1	Alpha-enolase	420	AKYNQLLRIEEELGSKAKFAGRNFRNPLAK_	Human		x
P06733	ENO1	Alpha-enolase	81	VEHINKTIAPALVSKKLNVTEQEKIDKLMIE	Human		x
P06733	ENO1	Alpha-enolase	406	GQIKTGAPCRSERLAKYNQLLRIEEELGSKA	Human		x
P06733	ENO1	Alpha-enolase	330	VVGDDLTVTNPKRIAKAVNEKSCNCLLLKVN	Human		x
P06733	ENO1	Alpha-enolase	256	VIGMDVAASEFFRSGKYDLDFKSPDDPSRYI	Human		x
A0A480WPU1	ENO1	Alpha-enolase isoform 1	281	YISPDQLADLYK(1)SFIR	Porcine			x
A0A480WPU1	ENO1	Alpha-enolase isoform 1	89	LNVVEQEK(0.979)IDK(0.021)	Porcine			x
A0A480WPU1	ENO1	Alpha-enolase isoform 1	120	FGANAILGVSLAVCK(0.929)AGAVEK(0.071)	Porcine			x
A0A480WPU1	ENO1	Alpha-enolase isoform 1	71	AVEHINK(1)TIAPALVSK	Porcine			x
A0A480WPU1	ENO1	Alpha-enolase isoform 1	126	AGAVEK(1)GVPLYR	Porcine			x
A0A480WPU1	ENO1	Alpha-enolase isoform 1	326	FTGSAGIQVVGDDLTVTNPK(1)R	Porcine			x
A0A480WPU1	ENO1	Alpha-enolase isoform 1	81	K(1)LNVVEQEK	Porcine			x
A0A480WPU1	ENO1	Alpha-enolase isoform 1	103	LMIEMDGTENK(0.888)SK(0.112)	Porcine			x
A0A480WPU1	ENO1	Alpha-enolase isoform 1	28	GNPTVEVDLHTAK(1)GLFR	Porcine			x
A0A480WPU1	ENO1	Alpha-enolase isoform 1	202	YGK(1)DATNVGDEGGFAPNILENK	Porcine			x
A0A480WPU1	ENO1	Alpha-enolase isoform 1	5	SILK(1)IHAR	Porcine			x
F1RTG1	ENOX2	Ecto-NOX disulfide-thiol exchanger 2	147	LQVEK(1)MLENLK(1)EK(1)	Porcine			x
F1RTG1	ENOX2	Ecto-NOX disulfide-thiol exchanger 2	153	LQVEK(1)MLENLK(1)EK(1)	Porcine			x
F1RTG1	ENOX2	Ecto-NOX disulfide-thiol exchanger 2	155	LQVEK(1)MLENLK(1)EK(1)	Porcine			x
P34914	Ephx2	Bifunctional epoxide hydrolase 2	404	GVAEAELEKNMSRTFKSFFRASDETGFIAVH	Mouse	x
P34914	Ephx2	Bifunctional epoxide hydrolase 2	76	SQWVPLMDESYRKSSKACGANLPENFSISQI	Mouse	x
P34914	Ephx2	Bifunctional epoxide hydrolase 2	191	KPNEVVFLDDFGSNLKPARDMGMVTILVHNT	Mouse	x
Q8R0W0	Eppk1	Epiplakin	390	DPFSSSRIPVFQAMKKGLVDQPLALRLLDAQ	Mouse	x
Q8R0W0	Eppk1	Epiplakin	306	TGGLAGVVLLPGGHKKSFFQATVEHLVSKGI	Mouse	x
Q8R0W0	Eppk1	Epiplakin	1010	AVCRGVVGAEVYGKLKRAEHSITGYRDPFSG	Mouse	x
Q8R0W0	Eppk1	Epiplakin	2728	GILDRDTMRELAQGTKTIHEVTEMDSVKRYL	Mouse	x
Q8CGC7	Eprs1	Bifunctional glutamate/proline--tRNA ligase	435	IWEYSRLNLNNTVLSKRKLTWFVNEGLVDGW	Mouse	x
Q8CGC7	Eprs1	Bifunctional glutamate/proline--tRNA ligase	1458	AQIPFCGEIDCEDWIKKMTARDQDVEPGAPS	Mouse	x
P07814	EPRS1	Bifunctional glutamate/proline--tRNA ligase	435	IWEYSRLNLNNTVLSKRKLTWFVNEGLVDGW	Human		x
Q2NKX8	ERCC6L	DNA excision repair protein ERCC-6-like	621	RQTTGEKKNPFRYFSKQELRELFTIEDLQNS	Human		x
Q9R0P3	Esd	S-formylglutathione hydrolase	198	WGKKAFSGYLGPDESKWKAYDATCLVKAYSG	Mouse	x
Q9R0P3	Esd	S-formylglutathione hydrolase	200	KKAFSGYLGPDESKWKAYDATCLVKAYSGSQ	Mouse	x
Q3U7R1	Esyt1	Extended synaptotagmin-1	536	FFLQDPRSQELDVQVKDDSRALTLGALTLPL	Mouse	x
H0YKF0	ETFA	Electron transfer flavoprotein subunit alpha, mitochondrial	267	PASASRVAGITGRGLKSGENFKLLYDLADQL	Human		x
A3KFL1	EXOSC2	Exosome complex component RRP4	97	DIVVGRITEVQQKRWKVETNSRLDSVLLLSS	Human		x
E7EQR4	EZR	Ezrin	72	TWLKLDKKVSAQEVRKENPLQFKFRAKFYPE	Human		x
E7EQR4	EZR	Ezrin	79	KVSAQEVRKENPLQFKFRAKFYPEDVAEELI	Human		x
E7EQR4	EZR	Ezrin	162	LSSERLIPQRVMDQHKLTRDQWEDRIQVWHA	Human		x
P35505	Fah	Fumarylacetoacetase	371	PESFGSMLELSWKGTKAIDVEQGQTRTFLLD	Mouse	x
P35505	Fah	Fumarylacetoacetase	79	ETTLNNFMGLGQAAWKEARASLQNLLSASQA	Mouse	x
Q6A0A9	FAM120A	Constitutive coactivator of PPAR-gamma-like protein 1	641	FRKNRLPPEFSPLIIKEWAAYKGKSPQTPEL	Mouse	x
Q9WUA2	Farsb	Phenylalanine--tRNA ligase beta subunit	176	THDLDTLSGPFTYTAKRPSDIKFKPLNKTKE	Mouse	x
Q9WUA2	Farsb	Phenylalanine--tRNA ligase beta subunit	64	QGHGKAQGASDVVLYKIDVPANRYDLLCLEG	Mouse	x
Q9WUA2	Farsb	Phenylalanine--tRNA ligase beta subunit	88	DLLCLEGLARGLQVFKERIKAPVYKRVMPKG	Mouse	x
Q9NSD9	FARSB	Phenylalanine--tRNA ligase beta subunit	107	KAPVYKRVMPDGKIQKLIITEETAKIRPFAV	Human		x
P19096	Fasn	Fatty acid synthase	1020	QFQGICEATLEGEQGKLLWKDNWVTFMDTML	Mouse	x
P19096	Fasn	Fatty acid synthase	235	SGYCRSEAVVAVLLTKKSLARRVYATILNAG	Mouse	x
P19096	Fasn	Fatty acid synthase	2123	KAVAHGDGDTQRDLVKAVAHILGIRDLAGIN	Mouse	x
P49327	FASN	Fatty acid synthase	673	VFEFVEQLRKEGVFAKEVRTGGMAFHSYFME	Human		x
P49327	FASN	Fatty acid synthase	1704	LSLGCRVFTTVGSAEKRAYLQARFPQLDSTS	Human		x
P49327	FASN	Fatty acid synthase	41	LIGGVDMVTDDDRRWKAGLYGLPRRSGKLKD	Human		x
Q9QXD6	Fbp1	Fructose-1,6-bisphosphatase 1	206	IGEFIMVDRDVKMKKKGNIYSLNEGYAKDFD	Mouse	x
Q9QXD6	Fbp1	Fructose-1,6-bisphosphatase 1	205	SIGEFIMVDRDVKMKKKGNIYSLNEGYAKDF	Mouse	x
Q9QXD6	Fbp1	Fructose-1,6-bisphosphatase 1	275	GGIFLYPANKKSPSGKLRLLYECNPIAYVME	Mouse	x
Q9QXD6	Fbp1	Fructose-1,6-bisphosphatase 1	73	YGIAGSTNVTGDQVKKLDILSNDLVINMLKS	Mouse	x
Q9QXD6	Fbp1	Fructose-1,6-bisphosphatase 1	218	MKKKGNIYSLNEGYAKDFDPAINEYLQRKKF	Mouse	x
Q9QXD6	Fbp1	Fructose-1,6-bisphosphatase 1	269	HRTLVYGGIFLYPANKKSPSGKLRLLYECNP	Mouse	x
Q9QXD6	Fbp1	Fructose-1,6-bisphosphatase 1	24	TDISTLTRFVMEQGRKAQGTGELTQLLNSLC	Mouse	x
Q9QXD6	Fbp1	Fructose-1,6-bisphosphatase 1	87	KKLDILSNDLVINMLKSSYATCVLVSEENTN	Mouse	x
Q9QXD6	Fbp1	Fructose-1,6-bisphosphatase 1	110	LVSEENTNAIIIEPEKRGKYVVCFDPLDGSS	Mouse	x
Q9QXD6	Fbp1	Fructose-1,6-bisphosphatase 1	72	LYGIAGSTNVTGDQVKKLDILSNDLVINMLK	Mouse	x
Q9QXD6	Fbp1	Fructose-1,6-bisphosphatase 1	232	AKDFDPAINEYLQRKKFPPDGSAPYGARYVG	Mouse	x
Q9QXD6	Fbp1	Fructose-1,6-bisphosphatase 1	231	YAKDFDPAINEYLQRKKFPPDGSAPYGARYV	Mouse	x
P20491	Fcer1g	High affinity immunoglobulin epsilon receptor subunit gamma	80	YTGLNTRSQETYETLKHEKPPQ_________	Mouse	x
Q920E5	Fdps	Farnesyl pyrophosphate synthase	57	IARLKEVLEYNALGGKYNRGLTVVQAFQELV	Mouse	x
A2AJL3	Fggy	FGGY carbohydrate kinase domain-containing protein	179	DKAGHFFDLPDFLSWKATGVTARSLCSLVCK	Mouse	x
A2AJL3	Fggy	FGGY carbohydrate kinase domain-containing protein	155	GVMSVEMQAPKLLWLKENLREICWDKAGHFF	Mouse	x
P97807	Fh	Fumarate hydratase, mitochondrial	77	DKYYGAQTVRSTMNFKIGGATERMPIPVIQA	Mouse	x
P97807	Fh	Fumarate hydratase, mitochondrial	220	LPGLQKLHDALSAKSKEFAQVIKIGRTHTQD	Mouse	x
Q02790	FKBP4	Peptidyl-prolyl cis-trans isomerase FKBP4	287	IVKERGTVYFKEGKYKQALLQYKKIVSWLEY	Human		x
Q64378	Fkbp5	Peptidyl-prolyl cis-trans isomerase FKBP5	264	SFEKAKESWEMDTKEKLTQAAIVKEKGTVYF	Mouse	x
O35450	Fkbpl	FK506-binding protein-like	184	EEAKIHLPGSSAPLAKLRLDSFTNGRDSWEM	Mouse	x
Q8BTM8	Flna	Filamin-A	88	DGLRLIALLEVLSQKKMHRKHNQRPTFRQMQ	Mouse	x
Q8BTM8	Flna	Filamin-A	87	SDGLRLIALLEVLSQKKMHRKHNQRPTFRQM	Mouse	x
P21333-2	FLNA	Filamin-A	58	KIQQNTFTRWCNEHLKCVSKRIANLQTDLSD	Human		x
P50285	Fmo1	Dimethylaniline monooxygenase [N-oxide-forming] 1	394	VPTGETQARWVVQVLKGATTLPPPSVMMEEV	Mouse	x
P50285	Fmo1	Dimethylaniline monooxygenase [N-oxide-forming] 1	258	LRNLLPTPIVSWLISKKMNSWFNHVNYGVAP	Mouse	x
P50285	Fmo1	Dimethylaniline monooxygenase [N-oxide-forming] 1	209	NSGTDIAVEASHLAKKVFLSTTGGAWVISRV	Mouse	x
P50285	Fmo1	Dimethylaniline monooxygenase [N-oxide-forming] 1	259	RNLLPTPIVSWLISKKMNSWFNHVNYGVAPE	Mouse	x
P50285	Fmo1	Dimethylaniline monooxygenase [N-oxide-forming] 1	296	EPVLNDELPGRIITGKVFIKPSIKEVKENSV	Mouse	x
P97872	Fmo5	Dimethylaniline monooxygenase [N-oxide-forming] 5	103	VLEYFRMYAKEFDLLKYIQFKTTVCSVKKQP	Mouse	x
Q8K274	Fn3krp	Ketosamine-3-kinase	45	SYDTDKGRVFVKVNSKAEARRMFEGEMASLT	Mouse	x
Q8BX90	Fndc3a	Fibronectin type-III domain-containing protein 3A	440	QKQFKITKLSPAMGCKFRLSAKNDYGVSDFS	Mouse	x
I3LKF3	FSCN1	Fascin	330	YWTLTASGGVQSTASSK(1)	Porcine			x
H3BPE7	FUS	RNA-binding protein FUS	313	STDQVGEFFKQIGIIKTNKKTGKPMINLYTD	Human		x
Q13283	G3BP1	Ras GTPase-activating protein-binding protein 1	64	GKPADAVYGQKEIHRKVMSQNFTNCHTKIRH	Human		x
Q13283	G3BP1	Ras GTPase-activating protein-binding protein 1	76	IHRKVMSQNFTNCHTKIRHVDAHATLNDGVV	Human		x
Q9UN86-2	G3BP2	Ras GTPase-activating protein-binding protein 2	359	VVFDDSEPVQRILIAKPIMFRGEVRLNVEEK	Human		x
Q9UN86-2	G3BP2	Ras GTPase-activating protein-binding protein 2	76	IHHKVLSLNFSECHTKIRHVDAHATLSDGVV	Human		x
Q68FH4	Galk2	N-acetylgalactosamine kinase	333	PNTQDELTFKLYQRAKHVYSEAARVLQFKQV	Mouse	x
P16858	Gapdh	Glyceraldehyde-3-phosphate dehydrogenase	111	STGVFTTMEKAGAHLKGGAKRVIISAPSADA	Mouse	x
P16858	Gapdh	Glyceraldehyde-3-phosphate dehydrogenase	184	VEGLMTTVHAITATQKTVDGPSGKLWRDGRG	Mouse	x
P16858	Gapdh	Glyceraldehyde-3-phosphate dehydrogenase	225	GAAKAVGKVIPELNGKLTGMAFRVPTPNVSV	Mouse	x
P16858	Gapdh	Glyceraldehyde-3-phosphate dehydrogenase	217	QNIIPASTGAAKAVGKVIPELNGKLTGMAFR	Mouse	x
P16858	Gapdh	Glyceraldehyde-3-phosphate dehydrogenase	160	VSNASCTTNCLAPLAKVIHDNFGIVEGLMTT	Mouse	x
P16858	Gapdh	Glyceraldehyde-3-phosphate dehydrogenase	192	HAITATQKTVDGPSGKLWRDGRGAAQNIIPA	Mouse	x
P16858	Gapdh	Glyceraldehyde-3-phosphate dehydrogenase	59	MFQYDSTHGKFNGTVKAENGKLVINGKPITI	Mouse	x
P16858	Gapdh	Glyceraldehyde-3-phosphate dehydrogenase	105	AEYVVESTGVFTTMEKAGAHLKGGAKRVIIS	Mouse	x
P04406	GAPDH	Glyceraldehyde-3-phosphate dehydrogenase	117	FTTMEKAGAHLQGGAKRVIISAPSADAPMFV	Human		x
P04406	GAPDH	Glyceraldehyde-3-phosphate dehydrogenase	219	QNIIPASTGAAKAVGKVIPELNGKLTGMAFR	Human		x
P04406	GAPDH	Glyceraldehyde-3-phosphate dehydrogenase	215	RGALQNIIPASTGAAKAVGKVIPELNGKLTG	Human		x
P04406	GAPDH	Glyceraldehyde-3-phosphate dehydrogenase	263	RLEKPAKYDDIKKVVKQASEGPLKGILGYTE	Human		x
P04406	GAPDH	Glyceraldehyde-3-phosphate dehydrogenase	251	PTANVSVVDLTCRLEKPAKYDDIKKVVKQAS	Human		x
P04406	GAPDH	Glyceraldehyde-3-phosphate dehydrogenase	86	GNPITIFQERDPSKIKWGDAGAEYVVESTGV	Human		x
P04406	GAPDH	Glyceraldehyde-3-phosphate dehydrogenase	194	HAITATQKTVDGPSGKLWRDGRGALQNIIPA	Human		x
P04406	GAPDH	Glyceraldehyde-3-phosphate dehydrogenase	139	PSADAPMFVMGVNHEKYDNSLKIISNASCTT	Human		x
P04406	GAPDH	Glyceraldehyde-3-phosphate dehydrogenase	5	___________MGKVKVGVNGFGRIGRLVTR	Human		x
P00355	GAPDH	Glyceraldehyde-3-phosphate dehydrogenase	84	DPANIK(1)WGDAGATYVVESTGVFTTMEK	Porcine			x
P00355	GAPDH	Glyceraldehyde-3-phosphate dehydrogenase	70	LVINGK(1)AITIFQER	Porcine			x
P00355	GAPDH	Glyceraldehyde-3-phosphate dehydrogenase	184	VIHDHFGIVEGLMTTVHAITATQK(0.987)TVDGPSGK(0.013)	Porcine			x
P00355	GAPDH	Glyceraldehyde-3-phosphate dehydrogenase	105	WGDAGATYVVESTGVFTTMEK(0.995)AGAHLK(0.005)	Porcine			x
P00355	GAPDH	Glyceraldehyde-3-phosphate dehydrogenase	213	GAAQNIIPASTGAAK(0.759)AVGK(0.241)	Porcine			x
P00355	GAPDH	Glyceraldehyde-3-phosphate dehydrogenase	137	VIISAPSADAPMFVMGVNHEK(0.775)YDNSLK(0.225)	Porcine			x
P00355	GAPDH	Glyceraldehyde-3-phosphate dehydrogenase	64	AENGK(1)LVINGK	Porcine			x
Q6PAR5	Gapvd1	GTPase-activating protein and VPS9 domain-containing protein 1	24	LAHHLKQERLYVSSEKQLIQRLNADVLKTAE	Mouse	x
Q9CZD3	Gars1	Glycine--tRNA ligase	308	GIFLNFKRLLEFNQGKLPFAAAQIGNSFRNE	Mouse	x
P41250	GARS1	Glycine--tRNA ligase	129	PKDDIVDRAKMEDTLKRRFFYDQAFAIYGGV	Human		x
Q64737	Gart	Trifunctional purine biosynthetic protein adenosine-3	281	GAPYTGILYAGIMLTKDGPKVLEFNCRFGDP	Mouse	x
Q64737	Gart	Trifunctional purine biosynthetic protein adenosine-3	598	YDLAGFAVGAMERHQKLPQLERITEGDAVIG	Mouse	x
Q64737	Gart	Trifunctional purine biosynthetic protein adenosine-3	156	NFPALVVKASGLAAGKGVIVAKSQAEACRAV	Mouse	x
P22102	GART	Trifunctional purine biosynthetic protein adenosine-3	156	DFPALVVKASGLAAGKGVIVAKSKEEACKAV	Human		x
P22102	GART	Trifunctional purine biosynthetic protein adenosine-3	598	YDLAGFAVGAMERDQKLPHLERITEGDVVVG	Human		x
P22102	GART	Trifunctional purine biosynthetic protein adenosine-3	111	PTAEAAQLESSKRFAKEFMDRHGIPTAQWKA	Human		x
P22102	GART	Trifunctional purine biosynthetic protein adenosine-3	251	YCPAPQVSNDLLLKIKDTVLQRTVDGMQQEG	Human		x
P22102	GART	Trifunctional purine biosynthetic protein adenosine-3	459	IAAGNMLVKKIQPLAKATSRSGCKVDLGGFA	Human		x
P22102	GART	Trifunctional purine biosynthetic protein adenosine-3	866	DKAERAGIPTRVINHKLYKNRVEFDSAIDLV	Human		x
Q9D6Y9	Gbe1	1,4-alpha-glucan-branching enzyme	39	DVPELARLLEIDPYLKPFAADFQRRYKKFSQ	Mouse	x
Q9D6Y9	Gbe1	1,4-alpha-glucan-branching enzyme	143	PKQNKSPLIPHGSKLKVVITSKSGEILYRIS	Mouse	x
P32455	GBP1	Interferon-induced guanylate-binding protein 1	234	FNLPRLCIRKFFPKKKCFVFDRPVHRRKLAQ	Human		x
P32455	GBP1	Interferon-induced guanylate-binding protein 1	57	AIVGLYRTGKSYLMNKLAGKKKGFSLGSTVQ	Human		x
P32455	GBP1	Interferon-induced guanylate-binding protein 1	280	QVADFCSYIFSNSKTKTLSGGIQVNGPRLES	Human		x
Q9Z0E6	Gbp2	Interferon-induced guanylate-binding protein 2	451	QMRQELEKKYNQAPGKGLQAEAMLKNYFDSK	Mouse	x
Q9Z0E6	Gbp2	Interferon-induced guanylate-binding protein 2	232	FNEPRLCIRKFFPKRKCFIFDRPAQRKQLSK	Mouse	x
Q9Z0E6	Gbp2	Interferon-induced guanylate-binding protein 2	460	YNQAPGKGLQAEAMLKNYFDSKADVVETLLQ	Mouse	x
Q9Z0E6	Gbp2	Interferon-induced guanylate-binding protein 2	551	EQKQLLAEQENIIAAKLREQEKFLKEGFENE	Mouse	x
Q8CFB4	Gbp5	Guanylate-binding protein 5	443	KPGGHKLFLQRMEQLKANYRQQPGKGTQAEE	Mouse	x
Q6ZN66	GBP6	Guanylate-binding protein 6	232	SNFPRECIRRFFPKRKCFVFDRPTNDKDLLA	Human		x
P30793-3	GCH1	GTP cyclohydrolase 1	93	ILSSLGENPQRQGLLKTPWRAASAMQFFTKG	Human		x
Q9R111	Gda	Guanine deaminase	201	ESVKETERFVSEMLQKNYPRVKPIVTPRFTL	Mouse	x
Q9R111	Gda	Guanine deaminase	366	NVLLINKVNEKNLTLKEVFRLATLGGSQALG	Mouse	x
P31150	GDI1	Rab GDP dissociation inhibitor alpha	115	LDFKVVEGSFVYKGGKIYKVPSTETEALASN	Human		x
P50395	GDI2	Rab GDP dissociation inhibitor alpha	221	INRIKLYSESLARYGKSPYLYPLYGLGELPQ	Human		x
Q61598	Gdi2	Rab GDP dissociation inhibitor beta	210	DDYLDQPCLETINRIKLYSESLARYGKSPYL	Mouse	x
Q61598	Gdi2	Rab GDP dissociation inhibitor beta	54	YGGESASITPLEDLYKRFKLPGQPPASMGRG	Mouse	x
Q61598	Gdi2	Rab GDP dissociation inhibitor beta	174	EGVDPKKTSMRDVYKKFDLGQDVIDFTGHSL	Mouse	x
Q61598	Gdi2	Rab GDP dissociation inhibitor beta	221	INRIKLYSESLARYGKSPYLYPLYGLGELPQ	Mouse	x
P50395	GDI2	Rab GDP dissociation inhibitor beta	293	KQLICDPSYVKDRVEKVGQVIRVICILSHPI	Human		x
P50395	GDI2	Rab GDP dissociation inhibitor beta	57	ESASITPLEDLYKRFKIPGSPPESMGRGRDW	Human		x
P50395	GDI2	Rab GDP dissociation inhibitor beta	269	PIEEIIVQNGKVIGVKSEGEIARCKQLICDP	Human		x
K7EN79	GIT1	ARF GTPase-activating protein GIT1	147	LPCRDDDGVTAKDLSKQLHSSVRTGNLETCL	Human		x
K7EN79	GIT1	ARF GTPase-activating protein GIT1	61	CCSVHRSLGRHISIVKHLRHSAWPPTLLQMV	Human		x
Q64516	Gk	Glycerol kinase	138	VENLSKRIPGNNNFVKSKTGLPLSTYFSAVK	Mouse	x
Q9CYL5	Glipr2	Golgi-associated plant pathogenesis-related protein 1	53	EAQQYSEALASTRILKHSPESSRGQCGENLA	Mouse	x
Q571F8	Gls2	Glutaminase liver isoform, mitochondrial	244	SVSTLGTDYVHKFVGKEPSGLRYNKLSLNEE	Mouse	x
P15105	Glul	Glutamine synthetase	11	_____MATSASSHLNKGIKQMYMSLPQGEKV	Mouse	x
C9K0U5	GMNN	Geminin	50	GSLVGRENELSAGLSKRKHRNDHLTSTTSSP	Human		x
Q922H4	Gmppa	Mannose-1-phosphate guanyltransferase alpha	13	___MLKAVILIGGPQKGTRFRPLSFEVPKPL	Mouse	x
C9J255	GMPPA	Mannose-1-phosphate guanyltransferase alpha	13	___MLKAVILIGGPQKGTRFRPLSFEVPKPL	Human		x
Q3THK7	Gmps	GMP synthase [glutamine-hydrolyzing]	569	CHNINRVVYIFGPPVKEPPTDVTPTFLTTGV	Mouse	x
P29992	GNA11	Guanine nucleotide-binding protein subunit alpha-11	102	MQAMIRAMETLKILYKYEQNKANALLIREVD	Human		x
P63094	Gnas	Guanine nucleotide-binding protein G(s) subunit alpha isoforms short	307	NKQDLLAEKVLAGKSKIEDYFPEFARYTTPE	Mouse	x
Q91WG8	Gne	Bifunctional UDP-N-acetylglucosamine 2-epimerase/N-acetylmannosamine kinase	386	LKFLKSIDLQEPLQKKFCFPPVKENISQDID	Mouse	x
P63218	GNG5	Guanine nucleotide-binding protein G(I)/G(S)/G(O) subunit gamma-5	27	KVVQQLRLEAGLNRVKVSQAAADLKQFCLQN	Human		x
Q9NVN8	GNL3L	Guanine nucleotide-binding protein-like 3-like protein	502	TGYCTNPNRHQMGWAKRNVDHRPKSNSMVDV	Human		x
P05201	Got1	Aspartate aminotransferase, cytoplasmic	33	VFKLTADFRDDPDPRKVNLGVGAYRTDESQP	Mouse	x
P05201	Got1	Aspartate aminotransferase, cytoplasmic	321	IVAATLSDPELFKEWKGNVKTMADRILTMRS	Mouse	x
P06745	Gpi	Glucose-6-phosphate isomerase	73	NLVNKEVMQMLVELAKSRGVEAARDNMFSGS	Mouse	x
P06745	Gpi	Glucose-6-phosphate isomerase	440	LLANFLAQTEALMKGKLPEEARKELQAAGKS	Mouse	x
P06745	Gpi	Glucose-6-phosphate isomerase	89	SRGVEAARDNMFSGSKINYTENRAVLHVALR	Mouse	x
P06745	Gpi	Glucose-6-phosphate isomerase	252	SAVAKHFVALSTNTAKVKEFGIDPQNMFEFW	Mouse	x
P06745	Gpi	Glucose-6-phosphate isomerase	25	FQKLLEWHRANSANLKLRELFEADPERFNNF	Mouse	x
P06745	Gpi	Glucose-6-phosphate isomerase	241	KEWFLEAAKDPSAVAKHFVALSTNTAKVKEF	Mouse	x
P06744	GPI	Glucose-6-phosphate isomerase	27	KSPAMAALTRDPQFQKLQQWYREHRSELNLR	Human		x
P06744	GPI	Glucose-6-phosphate isomerase	88	NLVTEDVMRMLVDLAKSRGVEAARERMFNGE	Human		x
P06744	GPI	Glucose-6-phosphate isomerase	157	DKMKSFCQRVRSGDWKGYTGKTITDVINIGI	Human		x
P06744	GPI	Glucose-6-phosphate isomerase	381	YFQQGDMESNGKYITKSGTRVDHQTGPIVWG	Human		x
P08059	GPI	Glucose-6-phosphate isomerase	12	K(1)LQTWYHEHR	Porcine			x
P08059	GPI	Glucose-6-phosphate isomerase	89	MFNGEK(1)INFTEDR	Porcine			x
C9JFE4	GPS1	COP9 signalosome complex subunit 1	138	EKLDTDLKNYKGNSIKESIRRGHDDLGDHYL	Human		x
Q91Z53	Grhpr	Glyoxylate reductase/hydroxypyruvate reductase	95	TLSVGVDHLALDEIKKRGIRVGYTPGVLTDA	Mouse	x
Q91Z53	Grhpr	Glyoxylate reductase/hydroxypyruvate reductase	94	STLSVGVDHLALDEIKKRGIRVGYTPGVLTD	Mouse	x
Q91Z53	Grhpr	Glyoxylate reductase/hydroxypyruvate reductase	66	GAHGLLCRLSDRVDKKLLDAAGANLRVISTL	Mouse	x
Q2NL51	Gsk3a	Glycogen synthase kinase-3 alpha	260	IKPQNLLVDPDTAVLKLCDFGSAKQLVRGEP	Mouse	x
Q2NL51	Gsk3a	Glycogen synthase kinase-3 alpha	268	DPDTAVLKLCDFGSAKQLVRGEPNVSYICSR	Mouse	x
A8MT37	GSK3A	Glycogen synthase kinase-3 beta	186	DPDTAVLKLCDFGSAKQLVRGEPNVSYICSR	Human		x
P51855	Gss	Glutathione synthetase	138	LNRSDYMFQCGADGSKALKQIEINTISASFG	Mouse	x
P48637	GSS	Glutathione synthetase	108	TIKQDDFTARLFDIHKQVLKEGIAQTVFLGL	Human		x
P30115	Gsta3	Glutathione S-transferase A3	4	____________MAGKPVLHYFDGRGRMEPI	Mouse	x
Q9DCM2	Gstk1	Glutathione S-transferase kappa 1	116	RFLTTVSMEQPEMLEKVSREIWMRVWSRDED	Mouse	x
Q9DCM2	Gstk1	Glutathione S-transferase kappa 1	74	VPRKGQYIFKEIPLLKQFFQVPLNIPKDFFG	Mouse	x
Q9DCM2	Gstk1	Glutathione S-transferase kappa 1	68	NQPPAMVPRKGQYIFKEIPLLKQFFQVPLNI	Mouse	x
P10649	Gstm1	Glutathione S-transferase Mu 1	173	FLAYDILDQYRMFEPKCLDAFPNLRDFLARF	Mouse	x
P19157	Gstp1	Glutathione S-transferase P 1	121	TLIYTNYENGKNDYVKALPGHLKPFETLLSQ	Mouse	x
P19157	Gstp1	Glutathione S-transferase P 1	116	RGKYVTLIYTNYENGKNDYVKALPGHLKPFE	Mouse	x
G3V1V4	GTSF1	Gametocyte-specific factor 1	152	VTEHKNNLASGMRVPKSLPYVLPWKNNSDSL	Human		x
Q80SU7	Gvin1	Interferon-induced very large GTPase 1	1195	CLIDDKEKAIANTSGKRMRIGIKNRNEAELT	Mouse	x
Q80SU7	Gvin1	Interferon-induced very large GTPase 1	1665	ELEECSNITRFSDVIKFDANRHVYYFAHLWD	Mouse	x
Q80SU7	Gvin1	Interferon-induced very large GTPase 1	1317	GNRSIEQHKSEIETHKRKIRRQQLEKAFPLN	Mouse	x
Q80SU7	Gvin1	Interferon-induced very large GTPase 1	2402	FVCHFRSNLEENYGKKFTGKGSLPDLWTKIT	Mouse	x
Q80SU7	Gvin1	Interferon-induced very large GTPase 1	2418	FTGKGSLPDLWTKITKQEVLNDLKK______	Mouse	x
Q80SU7	Gvin1	Interferon-induced very large GTPase 1	857	GKKQTYKQKSNENITKGMIENGPFLKLLQRL	Mouse	x
Q80SU7	Gvin1	Interferon-induced very large GTPase 1	821	ESLENDLRLLIEGDYKATTHYLQMDEVKKQL	Mouse	x
Q80SU7	Gvin1	Interferon-induced very large GTPase 1	1327	EIETHKRKIRRQQLEKAFPLNDLMRSVLELL	Mouse	x
Q80SU7	Gvin1	Interferon-induced very large GTPase 1	867	NENITKGMIENGPFLKLLQRLGLDNYYPKRM	Mouse	x
Q80SU7	Gvin1	Interferon-induced very large GTPase 1	1293	LPLQGQLWHLWCKKDKEFYHLREKGNRSIEQ	Mouse	x
Q80SU7	Gvin1	Interferon-induced very large GTPase 1	1310	FYHLREKGNRSIEQHKSEIETHKRKIRRQQL	Mouse	x
P16403	H1-2	Histone H1.2	129	GEAKPKVKKAGGTKPKKPVGAAKKPKKAAGG	Human		x
P27661	H2ax	Histone H2AX	120	QGGVLPNIQAVLLPKKSSATVGPKAPAVGKK	Mouse	x
Q6ZWY9	H2bc4	Histone H2B type 1-C/E/G	6	__________MPEPAKSAPAPKKGSKKAVTK	Mouse	x
P62807	H2BC4	Histone H2B type 1-K	6	__________MPEPAKSAPAPKKGSKKAVTK	Human		x
P58876	H2BC5	Histone H2B type 1-K	47	RGRKESYSIYVYKVLKQVHPDTGISSKAMGI	Human		x
P01901	H2-K1	H-2 class I histocompatibility antigen, K-B alpha chain	359	LAPGSQTSDLSLPDCKVMVHDPHSLA_____	Mouse	x
P84244	H3-3a	Histone H3.3	24	RKSTGGKAPRKQLATKAARKSAPSTGGVKKP	Mouse	x
P68431	H3C1	Histone H3	80	KLPFQRLVREIAQDFKTDLRFQSAAIGALQE	Human		x
P68431	H3C1	Histone H3	57	YRPGTVALREIRRYQKSTELLIRKLPFQRLV	Human		x
P62805	H4C1	Histone H4	78	LENVIRDAVTYTEHAKRKTVTAMDVVYALKR	Human		x
Q9QXE0	Hacl1	2-hydroxyacyl-CoA lyase 1	217	ETSAVCAAASVLRDAKQPLLIIGKGAAYSHA	Mouse	x
Q9WU19	Hao1	Hydroxyacid oxidase 1	21	VCISDYEQHVRSVLQKSVYDYYRSGANDQET	Mouse	x
Q61035	Hars1	Histidine--tRNA ligase, cytoplasmic	230	RILDGMFAVCGVPDSKFRTICSSVDKLDKVS	Mouse	x
P01942	Hba	Hemoglobin subunit alpha	41	GAEALERMFASFPTTKTYFPHFDVSHGSAQV	Mouse	x
P01942	Hba	Hemoglobin subunit alpha	8	________MVLSGEDKSNIKAAWGKIGGHGA	Mouse	x
A0A287ATF9	HBP1	HMG-box transcription factor 1	23	LLLVMDK(1)R	Porcine			x
A6NEM2	HCFC1	Host cell factor 1	345	INTRLYIWSGRDGYRKAWNNQVCCKDLWYLE	Human		x
A0A024R4E5	HDLBP	Vigilin	90	VITQVFHVPLEERKYKDMNQFGEGEQAKICL	Human		x
A0A024R4E5	HDLBP	Vigilin	672	EVSIPAKLHNSLIGTKGRLIRSIMEECGGVH	Human		x
A0A024R4E5	HDLBP	Vigilin	599	ISVPIFKQFHKNIIGKGGANIKKIREESNTK	Human		x
I3LUY4	HEATR4	HEAT repeat containing 4	916	EEAK(1)RVYLQPK(0.957)EGQK(0.043)	Porcine			x
I3LUY4	HEATR4	HEAT repeat containing 4	909	EEAK(1)RVYLQPK(0.957)EGQK(0.043)	Porcine			x
Q8C547	Heatr5b	HEAT repeat-containing protein 5B	125	PTKLAAVACVGAFYEKMGRMLGSAFPETVNN	Mouse	x
Q9BYK8	HELZ2	Helicase with zinc finger domain 2	2152	RFLERQTYNIPGGRHKLNPSQNVAVREALEK	Human		x
Q9BYK8	HELZ2	Helicase with zinc finger domain 2	1196	KAPEGRLRGRVLGVLKRKRHELAFVCRMDTW	Human		x
Q6PAV2	Herc4	Probable E3 ubiquitin-protein ligase HERC4	34	EEIVLEPRRSDFFVNKKVRDVGCGLRHTVFV	Mouse	x
Q9UII4	HERC5	E3 ISG15--protein ligase HERC5	385	SILLWIKKENSYVNLKRTIPTLNEGTVKRWI	Human		x
Q9UII4	HERC5	E3 ISG15--protein ligase HERC5	643	IFSHFPFIFNNLSKIKLLHTDTLLKIESKKH	Human		x
Q9UII4	HERC5	E3 ISG15--protein ligase HERC5	652	NNLSKIKLLHTDTLLKIESKKHKAYLRSAAI	Human		x
Q9UII4	HERC5	E3 ISG15--protein ligase HERC5	377	IMIAGGNQSILLWIKKENSYVNLKRTIPTLN	Human		x
Q9UII4	HERC5	E3 ISG15--protein ligase HERC5	19	RSRRKSRRNGRSTAGKAAATQPAKSPGAQLW	Human		x
Q9UII4	HERC5	E3 ISG15--protein ligase HERC5	89	QVHQLLAGSGGARTPKCIKLGKNMKIHSVDQ	Human		x
Q9UII4	HERC5	E3 ISG15--protein ligase HERC5	92	QLLAGSGGARTPKCIKLGKNMKIHSVDQGAE	Human		x
Q9UII4	HERC5	E3 ISG15--protein ligase HERC5	447	KRRTTEMMPVYLDLNKARNIFKELTQKDWIT	Human		x
Q9UII4	HERC5	E3 ISG15--protein ligase HERC5	406	LNEGTVKRWIADVETKRWQSTKREIQEIFSS	Human		x
A0A287BND2	HERC5	HECT and RLD domain containing E3 ubiquitin protein ligase 5	564	SFWK(1)VSSQK(1)K(1)IR	Porcine			x
A0A287BND2	HERC5	HECT and RLD domain containing E3 ubiquitin protein ligase 5	563	SFWK(1)VSSQK(1)K(1)IR	Porcine			x
A0A287BND2	HERC5	HECT and RLD domain containing E3 ubiquitin protein ligase 5	512	SAESNCHIK(0.997)ALLELLK(0.003)	Porcine			x
A0A287BND2	HERC5	HECT and RLD domain containing E3 ubiquitin protein ligase 5	558	SFWK(1)VSSQK(1)K(1)IR	Porcine			x
A0A287AMT7	HERC6	HECT and RLD domain containing E3 ubiquitin protein ligase family member 6	707	VLVVEFIK(0.999)EICSVGEGVK(0.001)	Porcine			x
A0A287AMT7	HERC6	HECT and RLD domain containing E3 ubiquitin protein ligase family member 6	993	DNPRPLTCHNILDLPK(1)YSTMER	Porcine			x
O09173	Hgd	Homogentisate 1,2-dioxygenase	171	IVPQKGKLLIYTEFGKMSLQPNEICVIQRGM	Mouse	x
O09173	Hgd	Homogentisate 1,2-dioxygenase	252	RRVPGGYTVINKFQGKLFACKQDVSPFNVVA	Mouse	x
Q99LI8	Hgs	Hepatocyte growth factor-regulated tyrosine kinase substrate	471	NQLDERRLYYEGLQDKLAQIRDARGALSALR	Mouse	x
Q99LI8	Hgs	Hepatocyte growth factor-regulated tyrosine kinase substrate	511	AAEEAERQRQIQLAQKLEIMRQKKQEYLEVQ	Mouse	x
A0A287A1G6	HK1	Uncharacterized protein	145	K(1)LPVGFTFSFPCR	Porcine			x
Q01581	HMGCS1	Hydroxymethylglutaryl-CoA synthase, cytoplasmic	332	KAFMKASSELFSQKTKASLLVSNQNGNMYTS	Human		x
B1AHA8	HMOX1	Heme oxygenase 1	39	VHTQAENAEFMRNFQKGQVTRDGFKLVMASL	Human		x
O70252	Hmox2	Heme oxygenase 2	168	YTRYMGDLSGGQVLKKVAQRALKLPSTGEGT	Mouse	x
P09651	HNRNPA1	Heterogeneous nuclear ribonucleoprotein A1	105	VSREDSQRPGAHLTVKKIFVGGIKEDTEEHH	Human		x
P09651	HNRNPA1	Heterogeneous nuclear ribonucleoprotein A1	350	GRSSGPYGGGGQYFAKPRNQGGYGGSSSSSS	Human		x
P22626	HNRNPA2B1	Heterogeneous nuclear ribonucleoproteins A2/B1	59	WGKLTDCVVMRDPASKRSRGFGFVTFSSMAE	Human		x
P51991	HNRNPA3	Heterogeneous nuclear ribonucleoprotein A3	127	SREDSVKPGAHLTVKKIFVGGIKEDTEEYNL	Human		x
G3V4W0	HNRNPC	Heterogeneous nuclear ribonucleoproteins C1/C2	144	RVPPPPPIARAVVPSKRQRVSGNTSRRGKSG	Human		x
P52597	HNRNPF	Heterogeneous nuclear ribonucleoprotein F	224	PYDRPGTARRYIGIVKQAGLERMRPGAYSTG	Human		x
P61978-3	HNRNPK	Heterogeneous nuclear ribonucleoprotein K	52	RNTDEMVELRILLQSKNAGAVIGKGGKNIKA	Human		x
P61978-3	HNRNPK	Heterogeneous nuclear ribonucleoprotein K	63	LLQSKNAGAVIGKGGKNIKALRTDYNASVSV	Human		x
P52272-2	HNRNPM	Heterogeneous nuclear ribonucleoprotein M	203	AGVVVRADILEDKDGKSRGIGTVTFEQSIEA	Human		x
Q00839	HNRNPU	Heterogeneous nuclear ribonucleoprotein U	331	FAFLWAGGRASYGVSKGKVCFEMKVTEKIPV	Human		x
Q00839	HNRNPU	Heterogeneous nuclear ribonucleoprotein U	333	FLWAGGRASYGVSKGKVCFEMKVTEKIPVRH	Human		x
Q00839	HNRNPU	Heterogeneous nuclear ribonucleoprotein U	352	EMKVTEKIPVRHLYTKDIDIHEVRIGWSLTT	Human		x
Q8VDM6	Hnrnpul1	Heterogeneous nuclear ribonucleoprotein U-like protein 1	518	YILDQTNVYGSAQRRKMRPFEGFQRKAIVIC	Mouse	x
P49429	Hpd	4-hydroxyphenylpyruvate dioxygenase	63	RGLETGSREVVSHVIKQGKIVFVLCSALNPW	Mouse	x
Q969F9-2	HPS3	Hermansky-Pudlak syndrome 3 protein	227	ESGPKNGERVHHHPHKTNNRIRRTEEGISNE	Human		x
P51658	Hsd17b2	Estradiol 17-beta-dehydrogenase 2	312	GQDYVHTQKLIIPTLKERSNPDITPVLRDIQ	Mouse	x
P51660	Hsd17b4	Peroxisomal multifunctional enzyme type 2	184	LGILGLCNTLAIEGRKNNIHCNTIAPNAGSR	Mouse	x
P51660	Hsd17b4	Peroxisomal multifunctional enzyme type 2	46	ERGALVIVNDLGGDFKGIGKGSSAADKVVAE	Mouse	x
P51660	Hsd17b4	Peroxisomal multifunctional enzyme type 2	84	AVANYDSVEAGEKLVKTALDTFGRIDVVVNN	Mouse	x
P51660	Hsd17b4	Peroxisomal multifunctional enzyme type 2	564	DNDVSRFKAIKVRFAKPVYPGQTLQTEMWKE	Mouse	x
P51660	Hsd17b4	Peroxisomal multifunctional enzyme type 2	414	NFAKALHGEQYLELYKPLPRSGELKCEAVIA	Mouse	x
P51660	Hsd17b4	Peroxisomal multifunctional enzyme type 2	478	VGSGGFGGKRTSEKLKAAVAVPNRPPDAVLR	Mouse	x
P51660	Hsd17b4	Peroxisomal multifunctional enzyme type 2	50	LVIVNDLGGDFKGIGKGSSAADKVVAEIRRK	Mouse	x
Q2TPA8	Hsdl2	Hydroxysteroid dehydrogenase-like protein 2	116	NASAISLTNTLDTPTKRVDLMMNVNTRGTYL	Mouse	x
P07901	Hsp90aa1	Heat shock protein HSP 90-alpha	633	QALRDNSTMGYMAAKKHLEINPDHSIIETLR	Mouse	x
P07901	Hsp90aa1	Heat shock protein HSP 90-alpha	328	FYKSLTNDWEEHLAVKHFSVEGQLEFRALLF	Mouse	x
P07901	Hsp90aa1	Heat shock protein HSP 90-alpha	447	KENYKKFYEQFSKNIKLGIHEDSQNRKKLSE	Mouse	x
P07901	Hsp90aa1	Heat shock protein HSP 90-alpha	540	PIDEYCVQQLKEFEGKTLVSVTKEGLELPED	Mouse	x
P07901	Hsp90aa1	Heat shock protein HSP 90-alpha	437	LELFTELAEDKENYKKFYEQFSKNIKLGIHE	Mouse	x
P07901	Hsp90aa1	Heat shock protein HSP 90-alpha	479	LRYYTSASGDEMVSLKDYCTRMKENQKHIYF	Mouse	x
P07901	Hsp90aa1	Heat shock protein HSP 90-alpha	420	QQSKILKVIRKNLVKKCLELFTELAEDKENY	Mouse	x
P07901	Hsp90aa1	Heat shock protein HSP 90-alpha	459	KNIKLGIHEDSQNRKKLSELLRYYTSASGDE	Mouse	x
P07901	Hsp90aa1	Heat shock protein HSP 90-alpha	500	MKENQKHIYFITGETKDQVANSAFVERLRKH	Mouse	x
P07901	Hsp90aa1	Heat shock protein HSP 90-alpha	444	AEDKENYKKFYEQFSKNIKLGIHEDSQNRKK	Mouse	x
P07900	HSP90AA1	Heat shock protein HSP 90-alpha	631	AQALRDNSTMGYMAAKKHLEINPDHSIIETL	Human		x
P07900	HSP90AA1	Heat shock protein HSP 90-alpha	632	QALRDNSTMGYMAAKKHLEINPDHSIIETLR	Human		x
P07900	HSP90AA1	Heat shock protein HSP 90-alpha	84	KLDSGKELHINLIPNKQDRTLTIVDTGIGMT	Human		x
P07900	HSP90AA1	Heat shock protein HSP 90-alpha	443	AEDKENYKKFYEQFSKNIKLGIHEDSQNRKK	Human		x
P07900	HSP90AA1	Heat shock protein HSP 90-alpha	446	KENYKKFYEQFSKNIKLGIHEDSQNRKKLSE	Human		x
P07900	HSP90AA1	Heat shock protein HSP 90-alpha	489	MVSLKDYCTRMKENQKHIYYITGETKDQVAN	Human		x
P08238	HSP90AB1	Heat shock protein HSP 90-alpha	107	GMTKADLINNLGTIAKSGTKAFMEALQAGAD	Human		x
P08238	HSP90AB1	Heat shock protein HSP 90-alpha	399	EDLPLNISREMLQQSKILKVIRKNIVKKCLE	Human		x
P08238	HSP90AB1	Heat shock protein HSP 90-alpha	607	VTSTYGWTANMERIMKAQALRDNSTMGYMAA	Human		x
P08238	HSP90AB1	Heat shock protein HSP 90-alpha	354	APFDLFENKKKKNNIKLYVRRVFIMDSCDEL	Human		x
P11499	Hsp90ab1	Heat shock protein HSP 90-beta	526	VYMTEPIDEYCVQQLKEFDGKSLVSVTKEGL	Mouse	x
P11499	Hsp90ab1	Heat shock protein HSP 90-beta	306	RNPDDITQEEYGEFYKSLTNDWEDHLAVKHF	Mouse	x
P11499	Hsp90ab1	Heat shock protein HSP 90-beta	427	CLELFSELAEDKENYKKFYEAFSKNLKLGIH	Mouse	x
P11499	Hsp90ab1	Heat shock protein HSP 90-beta	72	ESLTDPSKLDSGKELKIDIIPNPQERTLTLV	Mouse	x
P11499	Hsp90ab1	Heat shock protein HSP 90-beta	491	MKETQKSIYYITGESKEQVANSAFVERVRKR	Mouse	x
P11499	Hsp90ab1	Heat shock protein HSP 90-beta	438	KENYKKFYEAFSKNLKLGIHEDSTNRRRLSE	Mouse	x
P11499	Hsp90ab1	Heat shock protein HSP 90-beta	319	FYKSLTNDWEDHLAVKHFSVEGQLEFRALLF	Mouse	x
P11499	Hsp90ab1	Heat shock protein HSP 90-beta	428	LELFSELAEDKENYKKFYEAFSKNLKLGIHE	Mouse	x
P11499	Hsp90ab1	Heat shock protein HSP 90-beta	531	PIDEYCVQQLKEFDGKSLVSVTKEGLELPED	Mouse	x
P11499	Hsp90ab1	Heat shock protein HSP 90-beta	354	APFDLFENRKKKNNIKLYVRRVFIMDNCEEL	Mouse	x
P11499	Hsp90ab1	Heat shock protein HSP 90-beta	435	AEDKENYKKFYEAFSKNLKLGIHEDSTNRRR	Mouse	x
P08238	HSP90AB1	Heat shock protein HSP 90-beta	623	AQALRDNSTMGYMMAKKHLEINPDHPIVETL	Human		x
P08238	HSP90AB1	Heat shock protein HSP 90-beta	624	QALRDNSTMGYMMAKKHLEINPDHPIVETLR	Human		x
P08238	HSP90AB1	Heat shock protein HSP 90-beta	435	AEDKENYKKFYEAFSKNLKLGIHEDSTNRRR	Human		x
P08238	HSP90AB1	Heat shock protein HSP 90-beta	438	KENYKKFYEAFSKNLKLGIHEDSTNRRRLSE	Human		x
P08238	HSP90AB1	Heat shock protein HSP 90-beta	577	NLCKLMKEILDKKVEKVTISNRLVSSPCCIV	Human		x
Q61696	Hspa1a	Heat shock 70 kDa protein 1A	108	QVVNDGDKPKVQVNYKGESRSFFPEEISSMV	Mouse	x
Q61696	Hspa1a	Heat shock 70 kDa protein 1A	319	ELCSDLFRGTLEPVEKALRDAKMDKAQIHDL	Mouse	x
Q61696	Hspa1a	Heat shock 70 kDa protein 1A	159	ITVPAYFNDSQRQATKDAGVIAGLNVLRIIN	Mouse	x
Q61696	Hspa1a	Heat shock 70 kDa protein 1A	128	SFFPEEISSMVLTKMKEIAEAYLGHPVTNAV	Mouse	x
A0A0G2JIW1	HSPA1B	Heat shock 70 kDa protein 1B	78	NPQNTVFDAKRLIGRKFGDPVVQSDMKHWPF	Human		x
A0A0G2JIW1	HSPA1B	Heat shock 70 kDa protein 1B	72	KNQVALNPQNTVFDAKRLIGRKFGDPVVQSD	Human		x
Q61316	Hspa4	Heat shock 70 kDa protein 4	305	CFMNDIDVSGTMNRGKFLEMCDDLLARVEPP	Mouse	x
Q61316	Hspa4	Heat shock 70 kDa protein 4	221	SAYQVSVCAFNKGKLKVLATAFDTTLGGRKF	Mouse	x
Q61316	Hspa4	Heat shock 70 kDa protein 4	53	CVSFGPKNRSIGAAAKSQVISNAKNTVQGFK	Mouse	x
Q61316	Hspa4	Heat shock 70 kDa protein 4	61	RSIGAAAKSQVISNAKNTVQGFKRFHGRAFS	Mouse	x
P34932	HSPA4	Heat shock 70 kDa protein 4	44	EYSDRCTPACISFGPKNRSIGAAAKSQVISN	Human		x
P34932	HSPA4	Heat shock 70 kDa protein 4	430	SDCEVFSKNHAAPFSKVLTFYRKEPFTLEAY	Human		x
P48722	Hspa4l	Heat shock 70 kDa protein 4L	351	NSIEIVGGATRIPAVKEQVTRFFLKDISTTL	Mouse	x
P63017	Hspa8	Heat shock cognate 71 kDa protein	257	IAEFKRKHKKDISENKRAVRRLRTACERAKR	Mouse	x
P63017	Hspa8	Heat shock cognate 71 kDa protein	137	MVLTKMKEIAEAYLGKTVTNAVVTVPAYFND	Mouse	x
P63017	Hspa8	Heat shock cognate 71 kDa protein	187	IINEPTAAAIAYGLDKKVGAERNVLIFDLGG	Mouse	x
P63017	Hspa8	Heat shock cognate 71 kDa protein	108	MVVNDAGRPKVQVEYKGETKSFYPEEVSSMV	Mouse	x
P63017	Hspa8	Heat shock cognate 71 kDa protein	56	YVAFTDTERLIGDAAKNQVAMNPTNTVFDAK	Mouse	x
P63017	Hspa8	Heat shock cognate 71 kDa protein	126	TKSFYPEEVSSMVLTKMKEIAEAYLGKTVTN	Mouse	x
P63017	Hspa8	Heat shock cognate 71 kDa protein	159	VTVPAYFNDSQRQATKDAGTIAGLNVLRIIN	Mouse	x
P63017	Hspa8	Heat shock cognate 71 kDa protein	128	SFYPEEVSSMVLTKMKEIAEAYLGKTVTNAV	Mouse	x
P63017	Hspa8	Heat shock cognate 71 kDa protein	112	DAGRPKVQVEYKGETKSFYPEEVSSMVLTKM	Mouse	x
P11142	HSPA8	Heat shock cognate 71 kDa protein	188	INEPTAAAIAYGLDKKVGAERNVLIFDLGGG	Human		x
P11142	HSPA8	Heat shock cognate 71 kDa protein	524	RLSKEDIERMVQEAEKYKAEDEKQRDKVSSK	Human		x
P11142	HSPA8	Heat shock cognate 71 kDa protein	71	KNQVAMNPTNTVFDAKRLIGRRFDDAVVQSD	Human		x
P11142	HSPA8	Heat shock cognate 71 kDa protein	128	SFYPEEVSSMVLTKMKEIAEAYLGKTVTNAV	Human		x
P11142	HSPA8	Heat shock cognate 71 kDa protein	108	MVVNDAGRPKVQVEYKGETKSFYPEEVSSMV	Human		x
A0A286ZPN4	HSPA8	Uncharacterized protein	112	GETK(1)SFYPEEVSSMVLTK	Porcine			x
F1S9Q3	HSPA8	Uncharacterized protein	65	LIGDAAK(1)NQVAMNPTNTVFDAK	Porcine			x
A0A286ZPN4	HSPA8	Uncharacterized protein	56	LIGDAAK(1)NQVAMNPTNTVFDAK	Porcine			x
A0A286ZPN4	HSPA8	Uncharacterized protein	320	IQK(1)LLQDFFNGK	Porcine			x
F1S9Q3	HSPA8	Uncharacterized protein	357	IQK(1)LLQDFFNGK	Porcine			x
A0A286ZPN4	HSPA8	Uncharacterized protein	3	SK(1)GPAVGIDLGTTYSCVGVFQHGK	Porcine			x
A0A286ZPN4	HSPA8	Uncharacterized protein	71	NQVAMNPTNTVFDAK(1)R	Porcine			x
A0A286ZPN4	HSPA8	Uncharacterized protein	218	MVNHFIAEFK(1)R	Porcine			x
F1S9Q3	HSPA8	Uncharacterized protein	80	NQVAMNPTNTVFDAK(1)R	Porcine			x
F1S9Q3	HSPA8	Uncharacterized protein	610	ELEK(1)VCNPIITK	Porcine			x
F1S9Q3	HSPA8	Uncharacterized protein	255	MVNHFIAEFK(1)R	Porcine			x
F1S9Q3	HSPA8	Uncharacterized protein	121	GETK(1)SFYPEEVSSMVLTK	Porcine			x
P38647	Hspa9	Stress-70 protein, mitochondrial	206	ITVPAYFNDSQRQATKDAGQISGLNVLRVIN	Mouse	x
P63038	Hspd1	60 kDa heat shock protein, mitochondrial	87	KVTKDGVTVAKSIDLKDKYKNIGAKLVQDVA	Mouse	x
P63038	Hspd1	60 kDa heat shock protein, mitochondrial	82	SWGSPKVTKDGVTVAKSIDLKDKYKNIGAKL	Mouse	x
P10809	HSPD1	60 kDa heat shock protein, mitochondrial	82	SWGSPKVTKDGVTVAKSIDLKDKYKNIGAKL	Human		x
P10809	HSPD1	60 kDa heat shock protein, mitochondrial	87	KVTKDGVTVAKSIDLKDKYKNIGAKLVQDVA	Human		x
P10809	HSPD1	60 kDa heat shock protein, mitochondrial	133	VLARSIAKEGFEKISKGANPVEIRRGVMLAV	Human		x
P10809	HSPD1	60 kDa heat shock protein, mitochondrial	233	KFDRGYISPYFINTSKGQKCEFQDAYVLLSE	Human		x
P10809	HSPD1	60 kDa heat shock protein, mitochondrial	125	GDGTTTATVLARSIAKEGFEKISKGANPVEI	Human		x
P10809	HSPD1	60 kDa heat shock protein, mitochondrial	218	DGKTLNDELEIIEGMKFDRGYISPYFINTSK	Human		x
P10809	HSPD1	60 kDa heat shock protein, mitochondrial	75	RTVIIEQSWGSPKVTKDGVTVAKSIDLKDKY	Human		x
Q61699	Hsph1	Heat shock protein 105 kDa	351	SAIEIVGGATRIPAVKERIAKFFGKDVSTTL	Mouse	x
Q61699	Hsph1	Heat shock protein 105 kDa	430	GVHEVFSRNHAAPFSKVLTFLRRGPFELEAF	Mouse	x
Q92598-2	HSPH1	Heat shock protein 105 kDa	430	GVHEVFSRNHAAPFSKVLTFLRRGPFELEAF	Human		x
Q92598-2	HSPH1	Heat shock protein 105 kDa	68	KNQQITHANNTVSNFKRFHGRAFNDPFIQKE	Human		x
Q9DB29	Iah1	Isoamyl acetate-hydrolyzing esterase 1 homolog	148	PPPLCEAAWEKECVLKGCKLNRLNSVVGEYA	Mouse	x
Q8BU30	Iars1	Isoleucine--tRNA ligase, cytoplasmic	33	ILEFWSKHNCFQECLKQSKLRPKFTFYDGPP	Mouse	x
Q8BU30	Iars1	Isoleucine--tRNA ligase, cytoplasmic	603	IVNGLILASDGQKMSKRKKNYPDPVSIIDKY	Mouse	x
Q8BU30	Iars1	Isoleucine--tRNA ligase, cytoplasmic	410	HSYPFCWRSDTPLIYKSVPSWFVRVEPMVDQ	Mouse	x
Q8BU30	Iars1	Isoleucine--tRNA ligase, cytoplasmic	600	KNVIVNGLILASDGQKMSKRKKNYPDPVSII	Mouse	x
A0A5G2QV74	ICA1	Islet cell autoantigen 1	217	SFDK(0.005)LK(0.995)MDVCQK(1)	Porcine			x
A0A5G2QV74	ICA1	Islet cell autoantigen 1	211	SFDK(0.005)LK(0.995)MDVCQK(1)	Porcine			x
Q9JHR7	Ide	Insulin-degrading enzyme	206	EKNVMNDAWRLFQLEKATGNPKHPFSKFGTG	Mouse	x
Q9JHR7	Ide	Insulin-degrading enzyme	558	DATPYPALIKDTAMSKLWFKQDDKFFLPKAC	Mouse	x
Q9JHR7	Ide	Insulin-degrading enzyme	483	LDKLRPENVRVAIVSKSFEGKTDRTEQWYGT	Mouse	x
O88844	Idh1	Isocitrate dehydrogenase [NADP] cytoplasmic	93	PDEKRVEEFKLKQMWKSPNGTIRNILGGTVF	Mouse	x
O88844	Idh1	Isocitrate dehydrogenase [NADP] cytoplasmic	151	GDQYRATDFVVPGPGKVEITYTPKDGTQKVT	Mouse	x
O88844	Idh1	Isocitrate dehydrogenase [NADP] cytoplasmic	126	AIICKNIPRLVTGWVKPIIIGRHAYGDQYRA	Mouse	x
O88844	Idh1	Isocitrate dehydrogenase [NADP] cytoplasmic	260	CYEHRLIDDMVAQAMKSEGGFIWACKNYDGD	Mouse	x
O88844	Idh1	Isocitrate dehydrogenase [NADP] cytoplasmic	374	LEDVCIETIEAGFMTKDLAACIKGLPNVQRS	Mouse	x
O75874	IDH1	Isocitrate dehydrogenase [NADP] cytoplasmic	126	AIICKNIPRLVSGWVKPIIIGRHAYGDQYRA	Human		x
Q9D6R2	Idh3a	Isocitrate dehydrogenase [NAD] subunit alpha, mitochondrial	177	DGVVQSIKLITEEASKRIAEFAFEYARNNHR	Mouse	x
Q16666-3	IFI16	Gamma-interferon-inducible protein 16	6	__________MGKKYKNIVLLKGLEVINDYH	Human		x
Q8R5F7	Ifih1	Interferon-induced helicase C domain-containing protein 1	983	WGTMMVHKGLDLPCLKIRNFVVNFKNNSPKK	Mouse	x
Q9BYX4	IFIH1	Interferon-induced helicase C domain-containing protein 1	726	QYTRTEESARGIIFTKTRQSAYALSQWITEN	Human		x
Q64282	Ifit1	Interferon-induced protein with tetratricopeptide repeats 1	155	CEEGWALLKCGGGNYKQAMACFAKALKVEPE	Mouse	x
Q64282	Ifit1	Interferon-induced protein with tetratricopeptide repeats 1	451	YKLKGQEKNALFYYEKALRLTGEMNPAF___	Mouse	x
Q64282	Ifit1	Interferon-induced protein with tetratricopeptide repeats 1	89	SLKEAEALIQSEQLSKRSLATWGNCAWLHYH	Mouse	x
P09914-2	IFIT1	Interferon-induced protein with tetratricopeptide repeats 1	376	KKSDVNAIIHYLKAIKIEQASLTRDKSINSL	Human		x
P09914-2	IFIT1	Interferon-induced protein with tetratricopeptide repeats 1	392	IEQASLTRDKSINSLKKLVLRKLRRKALDLE	Human		x
P09914-2	IFIT1	Interferon-induced protein with tetratricopeptide repeats 1	286	IKEATKGQPRGQNREKLDKMIRSAIFHFESA	Human		x
P09914-2	IFIT1	Interferon-induced protein with tetratricopeptide repeats 1	289	ATKGQPRGQNREKLDKMIRSAIFHFESAVEK	Human		x
P09914-2	IFIT1	Interferon-induced protein with tetratricopeptide repeats 1	34	YSVGIHNLLAYVKHLKGQNEEALKSLKEAEN	Human		x
P09914-2	IFIT1	Interferon-induced protein with tetratricopeptide repeats 1	327	HLDLARMYIEAGNHRKAEENFQKLLCMKPVV	Human		x
P09914-2	IFIT1	Interferon-induced protein with tetratricopeptide repeats 1	373	EFQKKSDVNAIIHYLKAIKIEQASLTRDKSI	Human		x
A0A087X279	IFIT2	Interferon-induced protein with tetratricopeptide repeats 2	294	NNAYLHCQIGCCYRAKVFQVMNLRENGMYGK	Human		x
A0A087X279	IFIT2	Interferon-induced protein with tetratricopeptide repeats 2	363	DQYEDAEYYFQKEFSKELTPVAKQLLHLRYG	Human		x
A0A087X279	IFIT2	Interferon-induced protein with tetratricopeptide repeats 2	370	YYFQKEFSKELTPVAKQLLHLRYGNFQLYQM	Human		x
A0A087X279	IFIT2	Interferon-induced protein with tetratricopeptide repeats 2	126	SDVQIYVDKVKHVCEKFSSPYRIESPELDCE	Human		x
A0A087X279	IFIT2	Interferon-induced protein with tetratricopeptide repeats 2	325	RKLLELIGHAVAHLKKADEANDNLFRVCSIL	Human		x
A0A087X279	IFIT2	Interferon-induced protein with tetratricopeptide repeats 2	148	IESPELDCEEGWTRLKCGGNQNERAKVCFEK	Human		x
A0A087X279	IFIT2	Interferon-induced protein with tetratricopeptide repeats 2	255	LEKAPGVTDVLRSAAKFYRRKDEPDKAIELL	Human		x
S4S5K0	IFIT1	Interferon-induced protein with tetratricopeptide repeats 1	62	YNVGIHNLLAYVK(0.789)HLK(0.211)	Porcine			x
S4S5K0	IFIT1	Interferon-induced protein with tetratricopeptide repeats 1	207	VAGFDGPFCLNALK(1)QAVR	Porcine			x
Q64345	Ifit3	Interferon-induced protein with tetratricopeptide repeats 3	61	NSEEKATMYDLLAYIKHLDGESKAALECLGQ	Mouse	x
O14879	IFIT3	Interferon-induced protein with tetratricopeptide repeats 3	369	DAEKQQSHQRYCNLQKYNGKSEDTAVQHGLE	Human		x
Q13325	IFIT5	Interferon-induced protein with tetratricopeptide repeats 5	206	DREGSVKSFSLGPLRKAVTLNPDNSYIKVFL	Human		x
P13164	IFITM1	Interferon-induced transmembrane protein 1	3	_____________MHKEEHEVAVLGPPPSTI	Human		x
Q9QZ85	Iigp1	Interferon-inducible GTPase 1	26	DENNDLPSSFTGYFKKFNTGRKIISQEILNL	Mouse	x
Q9QZ85	Iigp1	Interferon-inducible GTPase 1	32	PSSFTGYFKKFNTGRKIISQEILNLIELRMR	Mouse	x
Q9QZ85	Iigp1	Interferon-inducible GTPase 1	255	FPVLMDKLISDLPIYKRHNFMVSLPNITDSV	Mouse	x
Q9R0T8	Ikbke	Inhibitor of nuclear factor kappa-B kinase subunit epsilon	154	GNIMRLVGEEGQSIYKLSDFGAARKLDDDEK	Mouse	x
O88522	Ikbkg	NF-kappa-B essential modulator	302	VMETVPVLKAQADIYKADFQAERHAREKLVE	Mouse	x
Q12906-5	ILF3	Interleukin enhancer-binding factor 3	214	DRQKCLAALASLRHAKWFQARANGLKSCVIV	Human		x
O55222	Ilk	Integrin-linked protein kinase	341	MIDEDMTARISMADVKFSFQCPGRMYAPAWV	Mouse	x
H0Y4R1	IMPDH2	Inosine-5'-monophosphate dehydrogenase 2	140	TLKEANEILQRSKKGKLPIVNEDDELVAIIA	Human		x
M0R3E2	INO80C	INO80 complex subunit C	86	GGAVAGKKNRTWKNLKQILASERALPWQLND	Human		x
Q6P549	Inppl1	Phosphatidylinositol 3,4,5-trisphosphate 5-phosphatase 2	796	SFENDAQSSDNINFLKVQWSSRQLPTLKPIL	Mouse	x
Q9JKF1	Iqgap1	Ras GTPase-activating-like protein IQGAP1	1261	AHLSIINEYLSQSYQKFRRFFQVACDVPELQ	Mouse	x
Q3UQ44	Iqgap2	Ras GTPase-activating-like protein IQGAP2	990	ARGQNTLRQLLAPVVKEIIEDKALVINTNPV	Mouse	x
Q3UQ44	Iqgap2	Ras GTPase-activating-like protein IQGAP2	771	KIQSLLRASKARDDYKALVGSENPPLTVIRK	Mouse	x
Q3UQ44	Iqgap2	Ras GTPase-activating-like protein IQGAP2	814	QEELEVARLREEVVTKIRANQQLEKDLNLMD	Mouse	x
Q3UQ44	Iqgap2	Ras GTPase-activating-like protein IQGAP2	1143	GQINSNQRRNLGSVAKVLQHAASNKLFEGEN	Mouse	x
Q8IU81	IRF2BP1	Interferon regulatory factor 2-binding protein 1	248	LLALSACAPFNVRFKKDHGLVGRVFAFDATA	Human		x
M9RSF4	IRF7	Interferon regulatory factor 7	105	GGPPPEAETAERAGWKTNFRCALRSTRRFVM	Human		x
Q60766	Irgm1	Immunity-related GTPase family M protein 1	275	PLKTLYGTYEKIVGDKVAVWKQRIANESLKN	Mouse	x
Q60766	Irgm1	Immunity-related GTPase family M protein 1	337	AQSMGTVVMEYKDNMKSQNFYTLRREDWKLR	Mouse	x
Q64339	Isg15	Ubiquitin-like protein ISG15	8	________MAWDLKVKMLGGNDFLVSVTNSM	Mouse	x
Q64339	Isg15	Ubiquitin-like protein ISG15	35	TNSMTVSELKKQIAQKIGVPAFQQRLAHQTA	Mouse	x
P05161	ISG15	Ubiquitin-like protein ISG15	35	SSSMSVSELKAQITQKIGVHAFQQRLAVHPS	Human		x
A0A287AB58	ISG15	Ubiquitin-like modifier	128	QQVCQQEGVQADQFWLTFEGK(1)PMEDEHQLGEYDLK(1)	Porcine			x
A0A287AB58	ISG15	Ubiquitin-like modifier	13	MLGGK(1)EILVPLR	Porcine			x
A0A287AB58	ISG15	Ubiquitin-like modifier	6	ELK(1)VK(0.998)MLGGK(0.002)	Porcine			x
A0A287AB58	ISG15	Ubiquitin-like modifier	142	QQVCQQEGVQADQFWLTFEGK(1)PMEDEHQLGEYDLK(1)	Porcine			x
A0A287AB58	ISG15	Ubiquitin-like modifier	29	DCMMASDLK(1)QQIAR	Porcine			x
A0A287AB58	ISG15	Ubiquitin-like modifier	8	ELK(1)VK(0.998)MLGGK(0.002)	Porcine			x
Q9JHU9	Isyna1	Inositol-3-phosphate synthase 1	393	DHCVVIKYVPYVGDSKRALDEYTSELMLGGT	Mouse	x
Q9Y287-2	ITM2B	Integral membrane protein 2B	13	___MVKVTFNSALAQKEAKKDEPKSGEEALI	Human		x
Q99MN1	Kars1	Lysine--tRNA ligase	405	RRISMVEELEKALGVKLPETSLFETEETRKI	Mouse	x
Q99MN1	Kars1	Lysine--tRNA ligase	491	SKEGLTERFELFVMKKEICNAYTELNDPVRQ	Mouse	x
Q15046	KARS1	Lysine--tRNA ligase	190	KLRRGDIIGVQGNPGKTKKGELSIIPYEITL	Human		x
I3LVP8	KATNA1	Katanin p60 ATPase-containing subunit A1	13	SMSLLMISENVK(1)	Porcine			x
A0A287AIG4	KCNK10	Potassium channel subfamily K member 10 isoform 2	10	FPIETPRK(1)QVNWDPK(1)	Porcine			x
A0A287AIG4	KCNK10	Potassium channel subfamily K member 10 isoform 2	17	FPIETPRK(1)QVNWDPK(1)	Porcine			x
K7EQX2	KEAP1	Kelch-like ECH-associated protein 1	163	GRSGVGVAVTMEPCRKQIDQQNCTC______	Human		x
Q07666	KHDRBS1	KH domain-containing, RNA-binding, signal transduction-associated protein 1	200	KRLQEETGAKISVLGKGSMRDKAKEEELRKG	Human		x
Q07666	KHDRBS1	KH domain-containing, RNA-binding, signal transduction-associated protein 1	165	SHKNMKLKERVLIPVKQYPKFNFVGKILGPQ	Human		x
A0A087WYM5	KIAA0586	Protein TALPID3	618	TKVKSIRTQTDFYATKPKKMDSKMKHSVPVL	Human		x
O43896	KIF1C	Kinesin-like protein KIF1C	943	MEEDPAFRRGRLRWLKQEQLRLQGLQGSGGR	Human		x
Q99661-2	KIF2C	Kinesin-like protein KIF2C	331	SKGIYAMASRDVFLLKNQPCYRKLGLEVYVT	Human		x
Q61768	Kif5b	Kinesin-1 heavy chain	420	AAVGMAGSFTDAERRKCEEELAKLYKQLDDK	Mouse	x
Q61768	Kif5b	Kinesin-1 heavy chain	237	KLSGKLYLVDLAGSEKVSKTGAEGAVLDEAK	Mouse	x
Q61768	Kif5b	Kinesin-1 heavy chain	313	IVICCSPSSYNESETKSTLLFGQRAKTIKNT	Mouse	x
Q61768	Kif5b	Kinesin-1 heavy chain	10	______MADPAECNIKVMCRFRPLNESEVNR	Mouse	x
P52292	KPNA2	Importin subunit alpha-1	123	KQPPIDNIIRAGLIPKFVSFLGRTDCSPIQF	Human		x
P52292	KPNA2	Importin subunit alpha-1	108	QLQATQAARKLLSREKQPPIDNIIRAGLIPK	Human		x
P70168	Kpnb1	Importin subunit beta-1	376	DDIVPHVLPFIKEHIKNPDWRYRDAAVMAFG	Mouse	x
Q14974	KPNB1	Importin subunit beta-1	68	ARVAAGLQIKNSLTSKDPDIKAQYQQRWLAI	Human		x
P11679	Krt8	Keratin, type II cytoskeletal 8	291	IANRSRAEAETMYQIKYEELQTLAGKHGDDL	Mouse	x
P11679	Krt8	Keratin, type II cytoskeletal 8	123	FASFIDKVRFLEQQNKMLETKWSLLQQQKTS	Mouse	x
P11679	Krt8	Keratin, type II cytoskeletal 8	310	LQTLAGKHGDDLRRTKTEISEMNRNINRLQA	Mouse	x
P11679	Krt8	Keratin, type II cytoskeletal 8	136	QNKMLETKWSLLQQQKTSRSNMDNMFESYIN	Mouse	x
P11679	Krt8	Keratin, type II cytoskeletal 8	128	DKVRFLEQQNKMLETKWSLLQQQKTSRSNMD	Mouse	x
Q71RI9	Kyat3	Kynurenine--oxoglutarate transaminase 3	83	NLGQGFPDISPPSYVKEELSKAAFIDNMNQY	Mouse	x
Q9CXF0	Kynu	Kynureninase	427	KSVFKELEKRGVVCDKREPDGIRVAPVPLYN	Mouse	x
Q96EM0	L3HYPDH	Trans-3-hydroxy-L-proline dehydratase	50	VLAGCPEVSGPTLLAKRRYMRQHLDHVRRRL	Human		x
Q9CPY7	Lap3	Cytosol aminopeptidase	103	GLHQDFPSVVVVGLGKRSAGVDDQENWHEGK	Mouse	x
Q9CPY7	Lap3	Cytosol aminopeptidase	342	NIIGLAPLCENMPSGKANKPGDVVRARNGKT	Mouse	x
P28838-2	LAP3	Cytosol aminopeptidase	87	KKAAGIDEQENWHEGKENIRAAVAAGCRQIQ	Human		x
P28838-2	LAP3	Cytosol aminopeptidase	48	AGKLRETLNISGPPLKAGKTRTFYGLHQDFP	Human		x
P28838-2	LAP3	Cytosol aminopeptidase	311	NIIGLAPLCENMPSGKANKPGDVVRAKNGKT	Human		x
P28838-2	LAP3	Cytosol aminopeptidase	157	VSAKLYGSGDQEAWQKGVLFASGQNLARQLM	Human		x
P28838-2	LAP3	Cytosol aminopeptidase	198	RFAEIIEKNLKSASSKTEVHIRPKSWIEEQA	Human		x
Q15012	LAPTM4A	Lysosomal-associated transmembrane protein 4A	224	QYVLPTYEMAVKMPEKEPPPPYLPA______	Human		x
Q96J85	LARP4	La-related protein 4	210	KPIMARIKAINTFFAKNGYRLMDSSIYSHPI	Human		x
Q96J85	LARP4	La-related protein 4	302	YKTNAAAMNMGRPFQKNRVKPQFRSSGGSEH	Human		x
Q92615	LARP4B	La-related protein 4B	647	ACKSVQVNGAATELRKPSYAEICQRTSKEPP	Human		x
Q92615	LARP4B	La-related protein 4B	415	LTSLRQYPPRSRNPSKSHLRHAIPSAERGPG	Human		x
Q8BMJ2	Lars1	Leucine--tRNA ligase, cytoplasmic	157	AKGKKSKAAAKAGSSKYQWDIMKSLGLSDDD	Mouse	x
Q8BMJ2	Lars1	Leucine--tRNA ligase, cytoplasmic	809	FNDRVFASEMNAGIIKTDQNYEKMMFKEALK	Mouse	x
Q8BMJ2	Lars1	Leucine--tRNA ligase, cytoplasmic	824	KTDQNYEKMMFKEALKTGFFEFQAAKDKYRE	Mouse	x
P06151	Ldha	L-lactate dehydrogenase A chain	5	___________MATLKDQLIVNLLKEEQAPQ	Mouse	x
P06151	Ldha	L-lactate dehydrogenase A chain	59	LADELALVDVMEDKLKGEMMDLQHGSLFLKT	Mouse	x
P00338	LDHA	L-lactate dehydrogenase A chain	126	QRNVNIFKFIIPNVVKYSPNCKLLIVSNPVD	Human		x
P00338	LDHA	L-lactate dehydrogenase A chain	81	QHGSLFLRTPKIVSGKDYNVTANSKLVIITA	Human		x
P00338	LDHA	L-lactate dehydrogenase A chain	118	GESRLNLVQRNVNIFKFIIPNVVKYSPNCKL	Human		x
P00338	LDHA	L-lactate dehydrogenase A chain	76	EMMDLQHGSLFLRTPKIVSGKDYNVTANSKL	Human		x
P00339	LDHA	L-lactate dehydrogenase A chain	118	K(1)K(1)RQEERHR	Porcine			x
P00339	LDHA	L-lactate dehydrogenase A chain	81	IVSGK(1)DYNVTANSR	Porcine			x
P00339	LDHA	L-lactate dehydrogenase A chain	59	LK(1)GEMMDLQHGSLFLR	Porcine			x
P00339	LDHA	L-lactate dehydrogenase A chain	5	ATLK(1)DQLIHNLLK	Porcine			x
P00339	LDHA	L-lactate dehydrogenase A chain	224	NLHPELGTDADK(0.966)EHWK(0.034)	Porcine			x
P00336	LDHB	L-lactate dehydrogenase B chain	119	NVNVFK(1)FIIPQIVK	Porcine			x
F8VQE1	LIMA1	LIM domain and actin-binding protein 1	113	ELPRLSETSIKDRMAKYQAAVSKQSSSTNYT	Human		x
P02545-2	LMNA	Prelamin-A/C	181	RGQVAKLEAALGEAKKQLQDEMLRRVDAENR	Human		x
P20700	LMNB1	Lamin-B1	389	INAYRKLLEGEEERLKLSPSPSSRVTVSRAT	Human		x
A0A5G2R8I8	LOC102160336	UBIQUITIN_CONJUGAT_2 domain-containing protein	99	IYHCNINSQGVICLDILK(1)DNWSPALTISK	Porcine			x
A0A5G2RKC7	LOC110260316	Ig-like domain-containing protein	347	VEIGASATDGMICPGEK(1)	Porcine			x
Q91ZX7	Lrp1	Prolow-density lipoprotein receptor-related protein 1	4528	MGGHGSRHSLASTDEKRELLGRGPEDEIGDP	Mouse	x
Q922Q8	Lrrc59	Leucine-rich repeat-containing protein 59	116	PVSFAQLKNLKWLDLKDNPLDPVLAKVAGDC	Mouse	x
Q96AG4	LRRC59	Leucine-rich repeat-containing protein 59	111	KLVTLPVSFAQLKNLKWLDLKDNPLDPVLAK	Human		x
Q96AG4	LRRC59	Leucine-rich repeat-containing protein 59	73	FCGLTHLVKLDLSKNKLQQLPADFGRLVNLQ	Human		x
Q5TBQ1	LSM14B	Protein LSM14 homolog B	19	SSGTPYLGSKISLISKAQIRYEGILYTIDTD	Human		x
Q9CQ33	Lztr1	Leucine-zipper-like transcriptional regulator 1	372	KSRDVFGLDFGTTSAKQPVHLASELPSGRLF	Mouse	x
H3BPE1	MACF1	Microtubule-actin cross-linking factor 1, isoforms 1/2/3/5	2204	GSHIKPQSKKLQVQVKKTLGIKLELKSETDG	Human		x
B1AK45	MAD2L2	Mitotic spindle assembly checkpoint protein MAD2B	44	LILYVREVYPVGIFQKRKKYNVPVQMSCHPE	Human		x
Q9Y5V3	MAGED1	Melanoma-associated antigen D1	613	PLLGDLRKLLTYEFVKQKYLDYRRVPNSNPP	Human		x
Q5H907	MAGED2	Melanoma-associated antigen D2	216	LVKYLLAKDQTKIPIKRSDMLKDIIKEYTDV	Human		x
Q5H907	MAGED2	Melanoma-associated antigen D2	377	SYYETSKMKVLKFACKVQKKDPKEWAAQYRE	Human		x
P21397	MAOA	Amine oxidase [flavin-containing] A	102	ETYKVNVSERLVQYVKGKTYPFRGAFPPVWN	Human		x
Q8BW75	Maob	Amine oxidase [flavin-containing] B	222	ERKFIGGSGQVSERIKDILGDRVKLERPVIH	Mouse	x
Q8BW75	Maob	Amine oxidase [flavin-containing] B	420	GILTQYGRVLRQPVGKIFFAGTETASHWSGY	Mouse	x
Q8BW75	Maob	Amine oxidase [flavin-containing] B	52	DRVGGRTYTIRNKNVKYVDLGGSYVGPTQNR	Mouse	x
Q8BW75	Maob	Amine oxidase [flavin-containing] B	248	RPVIHIDQTGENVIVKTLNHEIYEAKYVISA	Mouse	x
Q63932	Map2k2	Dual specificity mitogen-activated protein kinase kinase 2	88	ERISELGAGNGGVVTKARHRPSGLIMARKLI	Mouse	x
O43318-3	MAP3K7	Mitogen-activated protein kinase kinase kinase 7	407	MSEIEARIAATTAYSKPKRGHRKTASFGNIL	Human		x
P28482-2	MAPK1	Mitogen-activated protein kinase 1	55	CSAYDNVNKVRVAIKKISPFEHQTYCQRTLR	Human		x
Q91X83	Mat1a	S-adenosylmethionine synthase isoform type-1	160	DETEECMPLTIVLAHKLNTRIADLRRSGVLP	Mouse	x
P31153	MAT2A	S-adenosylmethionine synthase isoform type-2	81	LLAGEITSRAAVDYQKVVREAVKHIGYDDSS	Human		x
A0A0R4J2E8	MATR3	Matrin-3	146	DKITPENLPQILLQLKRRRTEEGPTLSYGRD	Human		x
A0A0R4J2E8	MATR3	Matrin-3	555	ETREDAMAMVDHCLKKALWFQGRCVKVDLSE	Human		x
A0A0R4J2E8	MATR3	Matrin-3	473	PALVFGKPVRVHLSQKYKRIKKPEGKPDQKF	Human		x
P25205	MCM3	DNA replication licensing factor MCM3	435	TAIHEVMEQGRVTIAKAGIHARLNARCSVLA	Human		x
B1AHB1	MCM5	DNA helicase	153	NIAMRPGLEGYALPRKCNTDQAGRPKCPLDP	Human		x
Q14566	MCM6	DNA replication licensing factor MCM6	197	NPVCANRRRFLLDTNKSRFVDFQKVRIQETQ	Human		x
P14152	Mdh1	Malate dehydrogenase, cytoplasmic	236	GEFITTVQQRGAAVIKARKLSSAMSAAKAIA	Mouse	x
P14152	Mdh1	Malate dehydrogenase, cytoplasmic	220	KEVGVYEALKDDSWLKGEFITTVQQRGAAVI	Mouse	x
P14152	Mdh1	Malate dehydrogenase, cytoplasmic	142	IVVGNPANTNCLTASKSAPSIPKENFSCLTR	Mouse	x
P14152	Mdh1	Malate dehydrogenase, cytoplasmic	110	GMERKDLLKANVKIFKSQGTALEKYAKKSVK	Mouse	x
P40925	MDH1	Malate dehydrogenase, cytoplasmic	164	KENFSCLTRLDHNRAKAQIALKLGVTANDVK	Human		x
P11708	MDH1	Malate dehydrogenase, cytoplasmic	142	VIVVGNPANTNCLTASK(0.926)SAPSIPK(0.074)	Porcine			x
P06801	Me1	NADP-dependent malic enzyme	516	PPLNTIRGVSLKIAVKIVQDAYKEKMATVYP	Mouse	x
F2Z5F8	MEMO1	Mediator of cell motility 1	165	AMESHKDEFTIIPVLVGALSESK(0.976)EQEFGK(0.024)	Porcine			x
O08663	Metap2	Methionine aminopeptidase 2	281	TVTFNPKYDILLTAVKDATNTGIKCAGIDVR	Mouse	x
Q91VS7	Mgst1	Microsomal glutathione S-transferase 1	60	ANPEDCAGFGKGENAKKFVRTDEKVERVRRA	Mouse	x
Q5TED7	MICAL1	Protein-methionine sulfoxide oxidase MICAL1	66	IKDQLNYWSAKSLWTKLDKRAGQPVYQQGRA	Human		x
A0A287B199	MICB (human homologue)	Ig-like domain-containing protein	29	ELAEGEDLRK(1)	Porcine			x
A0A287ANA6	MICU1	Mitochondrial calcium uptake 1	350	LTAMQK(1)QLKKHFK	Porcine			x
C9J494	MKRN2	Probable E3 ubiquitin-protein ligase makorin-2	360	HAYPDGRLAEPEKPRKQLSSQGTVRFFNSVR	Human		x
Q5JR04	MOV10	Putative helicase MOV-10	546	MVPEDIKPCCNWDAKKGEYVFPAKKKLQEYR	Human		x
Q5JR04	MOV10	Putative helicase MOV-10	554	CCNWDAKKGEYVFPAKKKLQEYRVLITTLIT	Human		x
Q5JR04	MOV10	Putative helicase MOV-10	45	RFPEKRRMKLGSDISKHHKSLLAKIFYDRAE	Human		x
Q5JR04	MOV10	Putative helicase MOV-10	761	TVTSYLKLLLAPSSKKGKARLSPRSVGVISP	Human		x
J3QLR8	MRPS23	28S ribosomal protein S23, mitochondrial	73	APIQDIWYHEDRIRAKFYSVYGSGQRAFDLF	Human		x
P82933	MRPS9	28S ribosomal protein S9, mitochondrial	119	IDRAIAYLFPSGLFEKRARPVMKHPEQIFPR	Human		x
A0A287BAI9	MSANTD1	Myb/SANT DNA binding domain containing 1	44	NWTDAEMRGLMLVWEEFFDELK(1)	Porcine			x
P52701	MSH6	DNA mismatch repair protein Msh6	728	DSDTVSTTRSGAIFTKAYQRMVLDAVTLNNL	Human		x
P52701	MSH6	DNA mismatch repair protein Msh6	476	FPEIAFGRYSDSLVQKGYKVARVEQTETPEM	Human		x
P26041	Msn	Moesin	151	DFNKEVHKSGYLAGDKLLPQRVLEQHKLNKD	Mouse	x
P26038	MSN	Moesin	79	KVTAQDVRKESPLLFKFRAKFYPEDVSEELI	Human		x
P26038	MSN	Moesin	139	LLASYAVQSKYGDFNKEVHKSGYLAGDKLLP	Human		x
F1SM90	MTCL1	Microtubule crosslinking factor 1	93	K(1)AEQK(1)SLK(1)	Porcine			x
F1SM90	MTCL1	Microtubule crosslinking factor 1	89	K(1)AEQK(1)SLK(1)	Porcine			x
F1SM90	MTCL1	Microtubule crosslinking factor 1	96	IEDLSQQAQLAAAEK(0.935)FK(0.065)	Porcine			x
Q86UE4	MTDH	Protein LYRIC	314	AGEEKWNSVSPASAGKRKTEPSAWSQDTGDA	Human		x
E9PPQ0	MTFR1L	Mitochondrial fission regulator 1-like	22	VPNLRGSEERLLALKKPALPALSRTTELQDE	Human		x
Q922D8	Mthfd1	C-1-tetrahydrofolate synthase, cytoplasmic	157	DCFIPCTPKGCLELIKEAGVQIAGRHAVVVG	Mouse	x
Q922D8	Mthfd1	C-1-tetrahydrofolate synthase, cytoplasmic	352	EIGLLTEEVELYGETKAKVLLSALDRLKHQP	Mouse	x
Q922D8	Mthfd1	C-1-tetrahydrofolate synthase, cytoplasmic	354	GLLTEEVELYGETKAKVLLSALDRLKHQPDG	Mouse	x
P11586	MTHFD1	C-1-tetrahydrofolate synthase, cytoplasmic	66	LYINVKLKAAEEIGIKATHIKLPRTTTESEV	Human		x
P11586	MTHFD1	C-1-tetrahydrofolate synthase, cytoplasmic	297	MLMQSTVESAKRFLEKFKPGKWMIQYNNLNL	Human		x
P11586	MTHFD1	C-1-tetrahydrofolate synthase, cytoplasmic	543	ITWQRVLDTNDRFLRKITIGQAPTEKGHTRT	Human		x
P11586	MTHFD1	C-1-tetrahydrofolate synthase, cytoplasmic	58	VGNRDDSNLYINVKLKAAEEIGIKATHIKLP	Human		x
P11586	MTHFD1	C-1-tetrahydrofolate synthase, cytoplasmic	21	ILNGKEISAQIRARLKNQVTQLKEQVPGFTP	Human		x
Q9JLN9	Mtor	Serine/threonine-protein kinase mTOR	2066	LEPLHAMMERGPQTLKETSFNQAYGRDLMEA	Mouse	x
P42285	MTREX	Superkiller viralicidic activity 2-like 2	198	QRVIFTSPIKALSNQKYREMYEEFQDVGLMT	Human		x
K7GKN2	MX1	Interferon-induced GTP-binding protein Mx1	299	ALQK(1)EQAFFENHEHFR	Porcine			x
Q8VDD5	Myh9	Myosin-9	856	IRHEDELLAKEAELTKVREKHLAAENRLTEM	Mouse	x
Q8VDD5	Myh9	Myosin-9	637	DQVAGMSETALPGAFKTRKGMFRTVGQLYKE	Mouse	x
Q8VDD5	Myh9	Myosin-9	356	RVISGVLQLGNIAFKKERNTDQASMPDNTAA	Mouse	x
Q8VDD5	Myh9	Myosin-9	299	AGEHLKTDLLLEPYNKYRFLSNGHVTIPGQQ	Mouse	x
Q8VDD5	Myh9	Myosin-9	201	KVIQYLAHVASSHKSKKDQGELERQLLQANP	Mouse	x
Q8VDD5	Myh9	Myosin-9	850	KPLLNSIRHEDELLAKEAELTKVREKHLAAE	Mouse	x
Q8VDD5	Myh9	Myosin-9	30	NFINNPLAQADWAAKKLVWVPSSKNGFEPAS	Mouse	x
Q8VDD5	Myh9	Myosin-9	540	LALLDEECWFPKATDKSFVEKVVQEQGTHPK	Mouse	x
Q8VDD5	Myh9	Myosin-9	355	LRVISGVLQLGNIAFKKERNTDQASMPDNTA	Mouse	x
Q8VDD5	Myh9	Myosin-9	14	__MAQQAADKYLYVDKNFINNPLAQADWAAK	Mouse	x
Q8VDD5	Myh9	Myosin-9	139	YKNLPIYSEEIVEMYKGKKRHEMPPHIYAIT	Mouse	x
Q8VDD5	Myh9	Myosin-9	651	FKTRKGMFRTVGQLYKEQLAKLMATLRNTNP	Mouse	x
Q8VDD5	Myh9	Myosin-9	678	NTNPNFVRCIIPNHEKKAGKLDPHLVLDQLR	Mouse	x
Q8VDD5	Myh9	Myosin-9	141	NLPIYSEEIVEMYKGKKRHEMPPHIYAITDT	Mouse	x
Q8VDD5	Myh9	Myosin-9	225	QLLQANPILEAFGNAKTVKNDNSSRFGKFIR	Mouse	x
Q8VDD5	Myh9	Myosin-9	102	AELTCLNEASVLHNLKERYYSGLIYTYSGLF	Mouse	x
Q8VDD5	Myh9	Myosin-9	580	KADFCIIHYAGKVDYKADEWLMKNMDPLNDN	Mouse	x
Q8VDD5	Myh9	Myosin-9	760	KALELDSNLYRIGQSKVFFRAGVLAHLEEER	Mouse	x
Q8VDD5	Myh9	Myosin-9	373	RNTDQASMPDNTAAQKVSHLLGINVTDFTRG	Mouse	x
Q8VDD5	Myh9	Myosin-9	228	QANPILEAFGNAKTVKNDNSSRFGKFIRINF	Mouse	x
P35579	MYH9	Myosin-9	403	AILTPRIKVGRDYVQKAQTKEQADFAVEALA	Human		x
P35579	MYH9	Myosin-9	821	LSALKVLQRNCAAYLKLRHWQWWRVFTKVKP	Human		x
Q9JMH9	Myo18a	Unconventional myosin-XVIIIa	909	LDRLFSYYGPQEGDKKGQSPLLRSSKPRHFL	Mouse	x
P46735	Myo1b	Unconventional myosin-Ib	529	HYAGKVLYQVEGFVDKNNDLLYRDLSQAMWK	Mouse	x
P46735	Myo1b	Unconventional myosin-Ib	156	QLLQSNPVLEAFGNAKTVRNDNSSRFGKYMD	Mouse	x
Q9WTI7	Myo1c	Unconventional myosin-Ic	188	RLLQSNPVLEAFGNAKTLRNDNSSRFGKYMD	Mouse	x
Q9UM54-5	MYO6	/	1044	QADLALRRGPAVLATKAAAGTKKYDLSKWKY	Human		x
Q69ZN7	Myof	Myoferlin	102	SLKDLIGDQNRSLPYKQTSLLNEKGQDTGAT	Mouse	x
A0A287AVF9	MYPN	Myopalladin	568	SAPTVPSQGLMK(1)	Porcine			x
A0A286ZYG1	N/A	Uncharacterized protein	10	TKGTSSFEK(1)	Porcine			x
A0A5G2QJH7	N/A	DUF1725 domain-containing protein	51	KTTYRMGENSFK(1)	Porcine			x
A0A5G2R864	N/A	Uncharacterized protein	2617	KQGSKLWGVMLSK(1)	Porcine			x
A0A5G2RLC3	N/A	Uncharacterized protein	5	MKAIK(0.98)K(0.746)DNK(0.274)	Porcine			x
Q9BXJ9	NAA15	N-alpha-acetyltransferase 15, NatA auxiliary subunit	286	ANMLERLKIYEEAWTKYPRGLVPRRLPLNFL	Human		x
Q8BWZ3	Naa25	N-alpha-acetyltransferase 25, NatB auxiliary subunit	244	QSRENKCMAMYKKLSKWPECNALSRRLLLKN	Mouse	x
Q60817	Naca	Nascent polypeptide-associated complex subunit alpha	142	KIEDLSQQAQLAAAEKFKVQGEAVSNIQENT	Mouse	x
Q60817	Naca	Nascent polypeptide-associated complex subunit alpha	98	LGLRQVTGVTRVTIRKSKNILFVITKPDVYK	Mouse	x
Q60817	Naca	Nascent polypeptide-associated complex subunit alpha	127	YKSPASDTYIVFGEAKIEDLSQQAQLAAAEK	Mouse	x
Q60817	Naca	Nascent polypeptide-associated complex subunit alpha	100	LRQVTGVTRVTIRKSKNILFVITKPDVYKSP	Mouse	x
A0A5G2R5U8	NACA	NAC-A/B domain-containing protein	63	IEDLSQQAQLAAAEK(0.841)FK(0.159)	Porcine			x
Q13564	NAE1	NEDD8-activating enzyme E1 regulatory subunit	341	RGTIPDMIADSGKYIKLQNVYREKAKKDAAA	Human		x
Q9QUK4	Naip2	Baculoviral IAP repeat-containing protein 1b	36	SELSTLLRVDALSVLKRQQEEDHKTRMKMKK	Mouse	x
Q99KQ4	Nampt	Nicotinamide phosphoribosyltransferase	19	AAEAEFNILLATDSYKVTHYKQYPPNTSKVY	Mouse	x
Q99KQ4	Nampt	Nicotinamide phosphoribosyltransferase	174	ITVATNSREQKKILAKYLLETSGNLDGLEYK	Mouse	x
Q99KQ4	Nampt	Nicotinamide phosphoribosyltransferase	342	ILGKKFPVTENSKGYKLLPPYLRVIQGDGVD	Mouse	x
Q99KQ4	Nampt	Nicotinamide phosphoribosyltransferase	84	YLKGKVVTKEKIQEAKEVYREHFQDDVFNER	Mouse	x
Q99KQ4	Nampt	Nicotinamide phosphoribosyltransferase	339	VLDILGKKFPVTENSKGYKLLPPYLRVIQGD	Mouse	x
Q99KQ4	Nampt	Nicotinamide phosphoribosyltransferase	117	NYILEKYDGHLPIEVKAVPEGSVIPRGNVLF	Mouse	x
Q99KQ4	Nampt	Nicotinamide phosphoribosyltransferase	32	SYKVTHYKQYPPNTSKVYSYFECREKKTENS	Mouse	x
Q99KQ4	Nampt	Nicotinamide phosphoribosyltransferase	189	KYLLETSGNLDGLEYKLHDFGYRGVSSQETA	Mouse	x
H0YHC3	NAP1L1	Nucleosome assembly protein 1-like 1	49	RVVKRRVNALKNLQVKCAQIEAKFYEEVHDL	Human		x
Q8BP47	NARS1	Asparagine--tRNA ligase, cytoplasmic	255	QLNNRHMMIRGENMSKILKARSMITRCFRDH	Mouse	x
Q8BP47	NARS1	Asparagine--tRNA ligase, cytoplasmic	456	TINEPILLCRFPVEIKSFYMQRCPEDPRLTE	Mouse	x
O43776	NARS1	Asparagine--tRNA ligase, cytoplasmic	244	QLNNRHMMIRGENMSKILKARSMVTRCFRDH	Human		x
O43776	NARS1	Asparagine--tRNA ligase, cytoplasmic	129	CVKIGALEGYRGQRVKVFGWVHRLRRQGKNL	Human		x
A0A0C4DG07	NBN	Nibrin	608	INDDYGQLKNFKKFKKVTYPGAGKLPHIIGG	Human		x
P19338	NCL	Nucleolin	477	YYTGEKGQNQDYRGGKNSTWSGESKTLVLSN	Human		x
E7EWM1	NCOA2	Nuclear receptor coactivator 2	320	QKFHAQHEGESVSYAKRHHHEVLRQGLAFSQ	Human		x
A0A287B7D4	NET1	Neuroepithelial cell transforming 1	12	LGTSICHRCGPK(1)	Porcine			x
Q6ZNB6-2	NFXL1	NF-X1-type zinc finger protein NFXL1	293	CPPCPKMVTTTCYCKKAKPIPRRCSAKEWSC	Human		x
Q8R1F1	Niban2	Niban-like protein 1	430	DGLQQRFDVSSTSVFKQRAQIHMREQMDNAV	Mouse	x
Q01768	Nme2	Nucleoside diphosphate kinase B	85	SGPVVAMVWEGLNVVKTGRVMLGETNPADSK	Mouse	x
Q13287	NMI	N-myc-interactor	284	EEIVEDLINIHFQRAKNGGGEVDVVKCSLGQ	Human		x
O70310	Nmt1	Glycylpeptide N-tetradecanoyltransferase 1	114	FSVGQGPAKTMEEASKRSYQFWDTQPVPKLG	Mouse	x
O70310	Nmt1	Glycylpeptide N-tetradecanoyltransferase 1	482	FGIGDGNLQYYLYNWKCPSMGAEKVGLVLQ_	Mouse	x
O70310	Nmt1	Glycylpeptide N-tetradecanoyltransferase 1	107	IQKAIELFSVGQGPAKTMEEASKRSYQFWDT	Mouse	x
O55239	Nnmt	Nicotinamide N-methyltransferase	23	KDTYLSHFNPRDYLEKYYSFGSRHCAENEIL	Mouse	x
Q9ULX3	NOB1	RNA-binding protein NOB1	40	KNIYTIREVVTEIRDKATRRRLAVLPYELRF	Human		x
Q15233	NONO	Non-POU domain-containing octamer-binding protein	198	DRGRPSGKGIVEFSGKPAARKALDRCSEGSF	Human		x
Q15233	NONO	Non-POU domain-containing octamer-binding protein	249	EGLPEKLVIKNQQFHKEREQPPRFAQPGSFE	Human		x
Q9Y3C1	NOP16	Nucleolar protein 16	146	KAMARDEKNYYQDTPKQIRSKINVYKRFYPA	Human		x
O00567	NOP56	Nucleolar protein 56	333	LAKYPASTVQILGAEKALFRALKTRGNTPKY	Human		x
H0YHZ1	NOVA1	RNA-binding protein Nova-1	12	____VQLQKETGATIKLSKSKDFYPGADSCR	Human		x
A0A287A9A5	NOVA1	NOVA alternative splicing regulator 1	13	LSEGLSWYK(1)SLK(1)	Porcine			x
A0A287A9A5	NOVA1	NOVA alternative splicing regulator 1	10	LSEGLSWYK(1)SLK(1)	Porcine			x
B4DLR8	NQO1	NAD(P)H dehydrogenase [quinone] 1	199	VGHHLGKSIPTDNQIKARK____________	Human		x
P46460	Nsf	Vesicle-fusing ATPase	555	LLEGPPHSGKTALAAKIAEESNFPFIKICSP	Mouse	x
F2Z2K0	NSFL1C	NSFL1 cofactor p47	172	LGAAPEEESAYVAGEKRQHSSQDVHVVLKLW	Human		x
Q08J23	NSUN2	tRNA (cytosine(34)-C(5))-methyltransferase	95	ITGYKSHAKEILHCLKNKYFKELEDLEVDGQ	Human		x
B9A035	NT5C3A	Cytosolic 5'-nucleotidase 3A	18	NQESAVHVKMMPEFQKSSVRIKNPTRVEEII	Human		x
Q9H0P0-3	NT5C3A	Cytosolic 5'-nucleotidase 3A	6	__________MPEFQKSSVRIKNPTRVEEII	Human		x
H3BM14	NUB1	NEDD8 ultimate buster 1	222	EKQIQRTKRGLEILAKRAAETVVDPEMTPYL	Human		x
Q9Y266	NUDC	Nuclear migration protein nudC	250	IEDGKVVTVHLEKINKMEWWSRLVSSDPEIN	Human		x
Q9CQ48	Nudcd2	NudC domain-containing protein 2	147	PGFDFSGAEISGNYTKGGPDFSNLEK_____	Mouse	x
Q96G61	NUDT11	Diphosphoinositol polyphosphate phosphohydrolase 3-beta	75	GAAVREVYEEAGVKGKLGRLLGVFEQNQDRK	Human		x
E9PF10	NUP155	Nuclear pore complex protein Nup155	766	PENGNPQQMQQELQRKFHEAQLSEKISLQAI	Human		x
Q92621	NUP205	Nuclear pore complex protein Nup205	66	ISLFKNPPKNVQQHEKVQKASTEGVAIQGQQ	Human		x
Q92621	NUP205	Nuclear pore complex protein Nup205	69	FKNPPKNVQQHEKVQKASTEGVAIQGQQGTR	Human		x
H0YI20	OAS1	2'-5'-oligoadenylate synthase 1	195	GEFSTCFTELQRDFLKQRPTKLKSLIRLVKH	Human		x
Q29599	OAS1	2'-5'-oligoadenylate synthase 1	264	KTDFSTAQGFQTVLELVLK(0.944)HQK(0.056)	Porcine			x
P11928	Oas1a	2'-5'-oligoadenylate synthase 1A	43	GADVKSAVNVVCDFLKERCFQGAAHPVRVSK	Mouse	x
A0A087X0V5	OAS2	2'-5'-oligoadenylate synthase 2	100	KQFQDQKRSQRDILDKTGDKLKFCLFTKWLK	Human		x
A0A087X0V5	OAS2	2'-5'-oligoadenylate synthase 2	106	KRSQRDILDKTGDKLKFCLFTKWLKNNFEIQ	Human		x
A0A087X0V5	OAS2	2'-5'-oligoadenylate synthase 2	213	DLILLIKHWHQQCQKKIKDLPSLSPYALELL	Human		x
A0A087X0V5	OAS2	2'-5'-oligoadenylate synthase 2	388	IRTFLKENCFRQSTAKIQIVRGGSTAKGTAL	Human		x
A0A087X0V5	OAS2	2'-5'-oligoadenylate synthase 2	425	DLVVFHNSLKSYTSQKNERHKIVKEIHEQLK	Human		x
A0A087X0V5	OAS2	2'-5'-oligoadenylate synthase 2	470	EPPKWKAPRVLSFSLKSKVLNESVSFDVLPA	Human		x
Q8VI93	Oas3	2'-5'-oligoadenylate synthase 3	858	STIKVLKVVKGGSSAKGTALQGRSDADLVVF	Mouse	x
Q8VI93	Oas3	2'-5'-oligoadenylate synthase 3	1084	AEDKTIGDFLKMQLRKPRPVILDPADPTGNL	Mouse	x
Q8VI93	Oas3	2'-5'-oligoadenylate synthase 3	1079	TINYSAEDKTIGDFLKMQLRKPRPVILDPAD	Mouse	x
Q9Z2F2	Oasl2	2'-5'-oligoadenylate synthase-like protein 2	170	ILPAYDALGPISRDSKPAPAIYETLIRSKGY	Mouse	x
P29758	Oat	Ornithine aminotransferase, mitochondrial	151	VLPMNTGVEAGETACKLARRWGYTVKGIQKY	Mouse	x
Q99PG2	Ogfr	Opioid growth factor receptor	235	APLVRFFLEETLVQHKLPSVRQSALDYFLFA	Mouse	x
Q99PG2	Ogfr	Opioid growth factor receptor	148	NWHAKPLTLKEVEAFKSSKEVRERLVRAYEL	Mouse	x
A0A087X028	OGFR	Opioid growth factor receptor	291	EHFRPRCKFVWGPQDKLRRFKPSSLPHPLEG	Human		x
J3KQ32	OLA1	Obg-like ATPase 1	210	GDKKLKPEYDIMCKVKSWVIDQKKPVRFYHD	Human		x
A0A5G2Q995	OR5AS1 (human homologue)	Olfactory receptor	292	LK(1)NFK(0.008)K(0.994)DGFK(0.999)	Porcine			x
A0A5G2Q995	OR5AS1 (human homologue)	Olfactory receptor	300	LK(1)NFK(0.008)K(0.994)DGFK(0.999)	Porcine			x
A0A5G2Q995	OR5AS1 (human homologue)	Olfactory receptor	296	LK(1)NFK(0.008)K(0.994)DGFK(0.999)	Porcine			x
A0A5G2QJM8	OR8U3 (human homologue)	Olfactory receptor	302	RTCTRK(1)LRTMEK	Porcine			x
Q60590	Orm1	Alpha-1-acid glycoprotein 1	148	FDLKDEKKRGLSLYAKRPDITPELREVFQKA	Mouse	x
Q3B7Z2	Osbp	Oxysterol-binding protein 1	542	HHAESKNGWTLRQEIKITSKFRGKYLSIMPL	Mouse	x
P22059	OSBP	Oxysterol-binding protein 1	292	RDFLMLAQTHSKKWQKSLQYERDQRIRLEET	Human		x
F5GYN4	OTUB1	Ubiquitin thioesterase OTUB1	54	QQKIKDLHKKYSYIRKTRPDGNCFYRAFGFS	Human		x
A0A287BHA0	OTUD3	OTU deubiquitinase 3	353	K(1)K(1)RQEERHR	Porcine			x
A0A287BHA0	OTUD3	OTU deubiquitinase 3	354	K(1)K(1)RQEERHR	Porcine			x
Q01804-5	OTUD4	OTU domain-containing protein 4	974	EDENEVSNILRSGRSKQFYNQTYGSRKYKSD	Human		x
Q9UQ80	PA2G4	Proliferation-associated protein 2G4	248	GEGKAKDAGQRTTIYKRDPSKQYGLKMKTSR	Human		x
P29341	Pabpc1	Polyadenylate-binding protein 1	231	PALSVKVMTDESGKSKGFGFVSFERHEDAQK	Mouse	x
E7EQV3	PABPC1	Polyadenylate-binding protein	239	KVERQTELKRKFEQMKQDRITRYQGVNLYVK	Human		x
E7EQV3	PABPC1	Polyadenylate-binding protein	50	KPVRIMWSQRDPSLRKSGVGNIFIKNLDKSI	Human		x
E7EQV3	PABPC1	Polyadenylate-binding protein	467	AAAAATPAVRTVPQYKYAAGVRNPQQHLNAQ	Human		x
I3LVS9	PABPC1L2A	Uncharacterized protein	57	SLGYAYVNYQQPVDAK(1)	Porcine			x
B1ANR0	PABPC4	Polyadenylate-binding protein	95	KPIRIMWSQRDPSLRKSGVGNVFIKNLDKSI	Human		x
Q9WVE8	Pacsin2	Protein kinase C and casein kinase substrate in neurons protein 2	264	LEVQKHLDLSNVASYKTIYRELEQSIKAADA	Mouse	x
E9PNM9	PACSIN3	Protein kinase C and casein kinase substrate in neurons protein 3	138	LGGFRESRAAEDGFRKAQKPWLKRLK_____	Human		x
P63005	Pafah1b1	Platelet-activating factor acetylhydrolase IB subunit alpha	54	MNEELDKKYAGLLEKKWTSVIRLQKKVMELE	Mouse	x
P22234	PAICS	Multifunctional protein ADE2	110	PIEWVCRRIATGSFLKRNPGVKEGYKFYPPK	Human		x
P22234	PAICS	Multifunctional protein ADE2	116	RRIATGSFLKRNPGVKEGYKFYPPKVELFFK	Human		x
Q8CIN4	Pak2	Serine/threonine-protein kinase PAK 2	278	VFTATDVALGQEVAIKQINLQKQPKKELIIN	Mouse	x
O88428	Papss2	Bifunctional 3'-phosphoadenosine 5'-phosphosulfate synthase 2	400	WDDGLDQYRLTPLELKQKCKDMNADAVFAFQ	Mouse	x
O88428	Papss2	Bifunctional 3'-phosphoadenosine 5'-phosphosulfate synthase 2	313	INMSIPIVLPVSADDKARLEGCSKFALMYEG	Mouse	x
P09874	PARP1	Poly [ADP-ribose] polymerase 1	15	_MAESSDKLYRVEYAKSGRASCKKCSESIPK	Human		x
P09874	PARP1	Poly [ADP-ribose] polymerase 1	852	FKIEREGECQRYKPFKQLHNRRLLWHGSRTT	Human		x
E9PK67	PARP10	Poly [ADP-ribose] polymerase 10	907	GFNRSFCGRNATVYGKGVYFARRASLSVQDR	Human		x
Q8CAS9	Parp9	Poly [ADP-ribose] polymerase 9	126	VFRRTLIPGIELSVWKDDLTRHVVDAVVNAA	Mouse	x
E5RFX4	PBK	Lymphokine-activated killer T-cell-originated protein kinase	121	AAIILKVALNMARGLKYLHQEKKLLHGDIKS	Human		x
E5RFX4	PBK	Lymphokine-activated killer T-cell-originated protein kinase	31	KRSPRGLSHSPWAVKKINPICNDHYRSVYQK	Human		x
Q9CXN7	Pbld2	Phenazine biosynthesis-like domain-containing protein 2	201	AIEKTGKVRGLILTVKGEPGGQTALYDFYSR	Mouse	x
I3LCL1	PBX4	PBX homeobox 4	269	GGITVSQVSNWFGNK(1)R	Porcine			x
Q05920	Pc	Pyruvate carboxylase, mitochondrial	748	AGTHILCIKDMAGLLKPAACTMLVSSLRDRF	Mouse	x
Q05920	Pc	Pyruvate carboxylase, mitochondrial	969	IPHGGFPEPFRSKVLKDLPRIEGRPGASLPP	Mouse	x
Q05920	Pc	Pyruvate carboxylase, mitochondrial	661	ANAVGYTNYPDNVVFKFCEVAKENGMDVFRV	Mouse	x
Q15366-6	PCBP2	Poly(rC)-binding protein 2	305	IPNDLIGCIIGRQGAKINEIRQMSGAQIKIA	Human		x
Q5JVF3-3	PCID2	PCI domain-containing protein 2	190	SNLKDDYSTAQRVTYKYYVGRKAMFDSDFKQ	Human		x
Q9Z2V4	Pck1	Phosphoenolpyruvate carboxykinase, cytosolic [GTP]	304	GKTNLAMMNPSLPGWKVECVGDDIAWMKFDA	Mouse	x
Q9Z2V4	Pck1	Phosphoenolpyruvate carboxykinase, cytosolic [GTP]	560	EGEDSAKLTPIGYIPKENALNLKGLGGVNVE	Mouse	x
Q9Z2V4	Pck1	Phosphoenolpyruvate carboxykinase, cytosolic [GTP]	316	PGWKVECVGDDIAWMKFDAQGNLRAINPENG	Mouse	x
A0A287ABG2	PCNA	Proliferating cell nuclear antigen	173	DLSHIGDAVVISCAK(0.849)DGVK(0.151)	Porcine			x
A0A5G2QNM3	PCSK2	Neuroendocrine convertase 2	497	GDLNINMTSPMGTK(1)	Porcine			x
Q922E4	Pcyt2	Ethanolamine-phosphate cytidylyltransferase	130	DITLTVDGRDTYEEVKQAGRYRECKRTQGVS	Mouse	x
Q13442	PDAP1	28 kDa heat- and acid-stable phosphoprotein	126	EREEIEKQKAKERYMKMHLAGKTEQAKADLA	Human		x
Q8WUM4	PDCD6IP	Programmed cell death 6-interacting protein	48	GEEQAQYCRAAEELSKLRRAAVGRPLDKHEG	Human		x
P08559-3	PDHA1	Pyruvate dehydrogenase E1 component subunit alpha, somatic form, mitochondrial	354	SSDPPFEVRGANQWIKFKSVS__________	Human		x
Q96HC4	PDLIM5	PDZ and LIM domain protein 5	127	PAVSKVTSTNNMAYNKAPRPFGSVSSPKVTS	Human		x
Q29RF7	PDS5A	Sister chromatid cohesion protein PDS5 homolog A	882	MLVSEGDLTEQKRISKSDMSRLRLAAGSAIM	Human		x
Q99MZ7	Pecr	Peroxisomal trans-2-enoyl-CoA reductase	5	___________MGSWKTGQSYLAAGLLKNQV	Mouse	x
A0A087WXK2	PEG10	Retrotransposon-derived protein PEG10	136	VTSMMTGRAARWASAKLERSHYLMHNYPAFM	Human		x
B5MCF9	PES1	Pescadillo homolog	108	RKAYGKSEWNTVERLKDNKPNYKLDHIIKER	Human		x
Q5SUR0	Pfas	Phosphoribosylformylglycinamidine synthase	1031	QLDLLQAEPRCVIEEKQGLKERTGPSYYLPP	Mouse	x
P12382	Pfkl	ATP-dependent 6-phosphofructokinase, liver type	727	LRKKVVAFSPVTELKKETDFEHRMPREQWWL	Mouse	x
P17858	PFKL	ATP-dependent 6-phosphofructokinase, liver type	392	SFENNWNIYKLLAHQKPPKEKSNFSLAILNV	Human		x
Q9WUA3	Pfkp	ATP-dependent 6-phosphofructokinase, platelet type	691	APSPFDRNFGTKISAKAMEWISAKLKGSQGT	Mouse	x
Q01813	PFKP	ATP-dependent 6-phosphofructokinase, platelet type	139	VIGGDGSLTGANLFRKEWSGLLEELARNGQI	Human		x
Q01813	PFKP	ATP-dependent 6-phosphofructokinase, platelet type	109	GSARCQAFRTREGRLKAACNLLQRGITNLCV	Human		x
Q01813	PFKP	ATP-dependent 6-phosphofructokinase, platelet type	688	QQGGAPSPFDRNFGTKISARAMEWITAKLKE	Human		x
Q01813	PFKP	ATP-dependent 6-phosphofructokinase, platelet type	395	VRLRGRSFAGNLNTYKRLAIKLPDDQIPKTN	Human		x
Q9DBJ1	Pgam1	Phosphoglycerate mutase 1	113	LNKAETAAKHGEAQVKIWRRSYDVPPPPMEP	Mouse	x
Q9DBJ1	Pgam1	Phosphoglycerate mutase 1	5	___________MAAYKLVLIRHGESAWNLEN	Mouse	x
Q9DBJ1	Pgam1	Phosphoglycerate mutase 1	100	WRLNERHYGGLTGLNKAETAAKHGEAQVKIW	Mouse	x
P18669	PGAM1	Phosphoglycerate mutase 1	113	LNKAETAAKHGEAQVKIWRRSYDVPPPPMEP	Human		x
P18669	PGAM1	Phosphoglycerate mutase 1	100	WRLNERHYGGLTGLNKAETAAKHGEAQVKIW	Human		x
A0A287AJQ2	PGAM1	Phosphoglycerate mutase	5	AAYK(1)LVLIR	Porcine			x
Q96HS1	PGAM5	Serine/threonine-protein phosphatase PGAM5, mitochondrial	141	EQAELTGLRLASLGLKFNKIVHSSMTRAIET	Human		x
Q9DCD0	Pgd	6-phosphogluconate dehydrogenase, decarboxylating	325	VQLEGSKKSFLEDIRKALYASKIISYAQGFM	Mouse	x
Q9DCD0	Pgd	6-phosphogluconate dehydrogenase, decarboxylating	38	NDHGFVVCAFNRTVSKVDDFLANEAKGTKVV	Mouse	x
P52209-2	PGD	6-phosphogluconate dehydrogenase, decarboxylating	38	VSKVDDFLANEAKGTKVVGAQSLKEMVSKLK	Human		x
P09411	Pgk1	Phosphoglycerate kinase 1	267	EIGTSLYDEEGAKIVKDLMSKAEKNGVKITL	Mouse	x
P09411	Pgk1	Phosphoglycerate kinase 1	272	LYDEEGAKIVKDLMSKAEKNGVKITLPVDFV	Mouse	x
P09411	Pgk1	Phosphoglycerate kinase 1	199	KAGGFLMKKELNYFAKALESPERPFLAILGG	Mouse	x
P09411	Pgk1	Phosphoglycerate kinase 1	192	VGVNLPQKAGGFLMKKELNYFAKALESPERP	Mouse	x
P09411	Pgk1	Phosphoglycerate kinase 1	216	LESPERPFLAILGGAKVADKIQLINNMLDKV	Mouse	x
P09411	Pgk1	Phosphoglycerate kinase 1	184	AHRAHSSMVGVNLPQKAGGFLMKKELNYFAK	Mouse	x
P00558	PGK1	Phosphoglycerate kinase 1	191	MVGVNLPQKAGGFLMKKELNYFAKALESPER	Human		x
P00558	PGK1	Phosphoglycerate kinase 1	192	VGVNLPQKAGGFLMKKELNYFAKALESPERP	Human		x
P00558	PGK1	Phosphoglycerate kinase 1	272	LFDEEGAKIVKDLMSKAEKNGVKITLPVDFV	Human		x
P00558	PGK1	Phosphoglycerate kinase 1	41	NVPMKNNQITNNQRIKAAVPSIKFCLDNGAK	Human		x
P00558	PGK1	Phosphoglycerate kinase 1	323	PAGWMGLDCGPESSKKYAEAVTRAKQIVWNG	Human		x
P00558	PGK1	Phosphoglycerate kinase 1	11	_____MSLSNKLTLDKLDVKGKRVVMRVDFN	Human		x
P00558	PGK1	Phosphoglycerate kinase 1	30	KGKRVVMRVDFNVPMKNNQITNNQRIKAAVP	Human		x
Q7SIB7	PGK1	Phosphoglycerate kinase 1	216	ALESPERPFLAILGGAK(0.948)VADK(0.052)	Porcine			x
Q7SIB7	PGK1	Phosphoglycerate kinase 1	220	VADK(1)IQLINNMLDK	Porcine			x
Q9D0F9	Pgm1	Phosphoglucomutase-1	209	AYATMLRNIFDFNALKELLSGPNRLKIRIDA	Mouse	x
Q9D0F9	Pgm1	Phosphoglucomutase-1	164	QISKTIEEYAICPDLKVDLGVLGKQQFDLEN	Mouse	x
Q9D0F9	Pgm1	Phosphoglucomutase-1	152	GPAPEAITDKIFQISKTIEEYAICPDLKVDL	Mouse	x
Q9D0F9	Pgm1	Phosphoglucomutase-1	146	FNISNGGPAPEAITDKIFQISKTIEEYAICP	Mouse	x
Q9D0F9	Pgm1	Phosphoglucomutase-1	16	MVKIVTVKTQAYPDQKPGTSGLRKRVKVFQS	Mouse	x
Q9D0F9	Pgm1	Phosphoglucomutase-1	360	ANATKIALYETPTGWKFFGNLMDASKLSLCG	Mouse	x
Q9D0F9	Pgm1	Phosphoglucomutase-1	235	IRIDAMHGVVGPYVKKILCEELGAPANSAVN	Mouse	x
Q96G03	PGM2	Phosphoglucomutase-2	410	FEETLTGFKWMGNRAKQLIDQGKTVLFAFEE	Human		x
Q9CYR6	Pgm3	Phosphoacetylglucosamine mutase	8	________MDLEAVCKRSALHAKPQGLILQY	Mouse	x
Q9CYR6	Pgm3	Phosphoacetylglucosamine mutase	220	KRSVKVDCANGIGALKLREMEHYFSRGLSVL	Mouse	x
A6NDG6	PGP	Phosphoglycolate phosphatase	72	RARGKRLGFITNNSSKTRAAYAEKLRRLGFG	Human		x
F5GY37	PHB2	Prohibitin-2	218	AQQEAQRAQFLVEKAKQEQRQKIVQAEGEAE	Human		x
F5GY37	PHB2	Prohibitin-2	250	AKMLGEALSKNPGYIKLRKIRAAQNISKTPH	Human		x
C9JWH0	PHF11	PHD finger protein 11	70	DLKNCNKNYHFFCAKKDDAVPQSDGVRGIYK	Human		x
O43175	PHGDH	D-3-phosphoglycerate dehydrogenase	137	PQATASMKDGKWERKKFMGTELNGKTLGILG	Human		x
O43175	PHGDH	D-3-phosphoglycerate dehydrogenase	136	IPQATASMKDGKWERKKFMGTELNGKTLGIL	Human		x
A0A5G2R6P7	PHKA2	Phosphorylase b kinase regulatory subunit	103	QVDK(1)VEK(0.94)FK(0.94)HTQSTK(0.975)DSLHAK(0.144)	Porcine			x
A0A5G2R6P7	PHKA2	Phosphorylase b kinase regulatory subunit	101	QVDK(1)VEK(0.94)FK(0.94)HTQSTK(0.975)DSLHAK(0.144)	Porcine			x
A0A5G2R6P7	PHKA2	Phosphorylase b kinase regulatory subunit	109	QVDK(1)VEK(0.94)FK(0.94)HTQSTK(0.975)DSLHAK(0.144)	Porcine			x
A0A5G2R6P7	PHKA2	Phosphorylase b kinase regulatory subunit	98	QVDK(1)VEK(0.94)FK(0.94)HTQSTK(0.975)DSLHAK(0.144)	Porcine			x
O35386	Phyh	Phytanoyl-CoA dioxygenase, peroxisomal	120	ALAKQDYMPSDRMVSKIQDFQEDEELFRYCL	Mouse	x
O35386	Phyh	Phytanoyl-CoA dioxygenase, peroxisomal	108	VKPPGIVIMRDVALAKQDYMPSDRMVSKIQD	Mouse	x
Q9BTU6	PI4K2A	Phosphatidylinositol 4-kinase type 2-alpha	210	AIDRVKSRGKRLALEKVPKVGQRFNRIGLPP	Human		x
Q7M6Y3	Picalm	Phosphatidylinositol-binding clathrin assembly protein	134	DMSTFIRRYSRYLNEKAVSYRQVAFDFTKVK	Mouse	x
Q9D826	Pipox	Peroxisomal sarcosine oxidase	104	QTELLLLGTKENPGLKTIQATLSRQGIDHEY	Mouse	x
P53810	Pitpna	Phosphatidylinositol transfer protein alpha isoform	5	___________MVLLKEYRVILPVSVDEYQV	Mouse	x
P53811	Pitpnb	Phosphatidylinositol transfer protein beta isoform	5	___________MVLIKEFRVVLPCSVQEYQV	Mouse	x
P52480	Pkm	Pyruvate kinase PKM	115	SDPILYRPVAVALDTKGPEIRTGLIKGSGTA	Mouse	x
P52480	Pkm	Pyruvate kinase PKM	62	IICTIGPASRSVEMLKEMIKSGMNVARLNFS	Mouse	x
P14618	PKM	Pyruvate kinase PKM	322	FLAQKMMIGRCNRAGKPVICATQMLESMIKK	Human		x
P14618	PKM	Pyruvate kinase PKM	337	KPVICATQMLESMIKKPRPTRAEGSDVANAV	Human		x
P14618	PKM	Pyruvate kinase PKM	66	IGPASRSVETLKEMIKSGMNVARLNFSHGTH	Human		x
P14618	PKM	Pyruvate kinase PKM	206	DFLVTEVENGGSLGSKKGVNLPGAAVDLPAV	Human		x
P14618	PKM	Pyruvate kinase PKM	207	FLVTEVENGGSLGSKKGVNLPGAAVDLPAVS	Human		x
P14618	PKM	Pyruvate kinase PKM	305	IMVARGDLGIEIPAEKVFLAQKMMIGRCNRA	Human		x
P14618	PKM	Pyruvate kinase PKM	311	DLGIEIPAEKVFLAQKMMIGRCNRAGKPVIC	Human		x
P14618	PKM	Pyruvate kinase PKM	135	RTGLIKGSGTAEVELKKGATLKITLDNAYME	Human		x
P14618	PKM	Pyruvate kinase PKM	270	RKVLGEKGKNIKIISKIENHEGVRRFDEILE	Human		x
P14618	PKM	Pyruvate kinase PKM	247	GVEQDVDMVFASFIRKASDVHEVRKVLGEKG	Human		x
P14618	PKM	Pyruvate kinase PKM	89	LNFSHGTHEYHAETIKNVRTATESFASDPIL	Human		x
P14618	PKM	Pyruvate kinase PKM	166	KCDENILWLDYKNICKVVEVGSKIYVDDGLI	Human		x
P14618	PKM	Pyruvate kinase PKM	62	IICTIGPASRSVETLKEMIKSGMNVARLNFS	Human		x
P14618	PKM	Pyruvate kinase PKM	125	VALDTKGPEIRTGLIKGSGTAEVELKKGATL	Human		x
P14618	PKM	Pyruvate kinase PKM	498	AEDVDLRVNFAMNVGKARGFFKKGDVVIVLT	Human		x
A0A287B7L9	PKM	Multifunctional fusion protein	875	VFLAQK(1)MMIGR	Porcine			x
A0A287B7L9	PKM	Multifunctional fusion protein	626	SVETLK(1)EMIK	Porcine			x
A0A287B7L9	PKM	Multifunctional fusion protein	834	IISK(1)IENHEGVR	Porcine			x
A0A287B7L9	PKM	Multifunctional fusion protein	653	LNFSHGTHEYHAETIK(1)NVR	Porcine			x
A0A287B7L9	PKM	Multifunctional fusion protein	869	GDLGIEIPAEK(0.999)VFLAQK(0.001)	Porcine			x
P47713	Pla2g4a	Cytosolic phospholipase A2	371	MAKYGTFMAPDLFGSKFFMGTVVKKYEENPL	Mouse	x
Q15149	PLEC	Plectin	932	HLSGLAKRAKAVVQLKPRHPAHPMRGRLPLL	Human		x
Q15149	PLEC	Plectin	191	ERDRVQKKTFTKWVNKHLIKAQRHISDLYED	Human		x
A0A287B0Y8	PLEC	Plectin	1983	LK(0.186)TEAEIALK(0.811)EK(0.002)EAENERLR	Porcine			x
H7C5I5	PLSCR1	Phospholipid scramblase 1	128	EIKSLDEQCVVGKISKHWTGILREAFTDADN	Human		x
H3BT57	PML	Protein PML	183	ELRNQSVREFLDGTRKTNNIFCSNPNHRTPT	Human		x
P23492	Pnp	Purine nucleoside phosphorylase	210	LAGPNFETVAESRLLKMLGADAVGMSTVPEV	Mouse	x
P00491	PNP	Purine nucleoside phosphorylase	95	MMQGRFHMYEGYPLWKVTFPVRVFHLLGVDT	Human		x
A0A5G2R9A1	PNP	Purine nucleoside phosphorylase	95	FHLYEGYPLWK(1)VTFPVR	Porcine			x
M0R2B7	POLD1	DNA polymerase	1033	KTVLTGKVGGLLAFAKRRNCCIGCRTVLSHQ	Human		x
Q9H9Y6-5	POLR1B	DNA-directed RNA polymerase I subunit RPA2	912	LLEKPPPSWSAMRNRKYNCTLCSRSDTIDTV	Human		x
A0A087WTY1	POLR1D	/	16	MGPMGWMKCPLASTNKRFLINTIKNTLPSHK	Human		x
Q9D819	Ppa1	Inorganic pyrophosphatase	170	KVIAINVDDPDAANYKDISDVERLKPGYLEA	Mouse	x
Q9D819	Ppa1	Inorganic pyrophosphatase	22	EERAAPFTLEYRVFLKNEKGQYISPFHDVPI	Mouse	x
Q9D819	Ppa1	Inorganic pyrophosphatase	213	GKPENEFAFNAEFKNKDFAVDIIKSTHDYWK	Mouse	x
P62937	PPIA	Peptidyl-prolyl cis-trans isomerase A	49	ENFRALSTGEKGFGYKGSCFHRIIPGFMCQG	Human		x
Q9Y3C6	PPIL1	Peptidyl-prolyl cis-trans isomerase-like 1	52	KNFAELARRGYYNGTKFHRIIKDFMIQGGDP	Human		x
P63330	Ppp2ca	Serine/threonine-protein phosphatase 2A catalytic subunit alpha isoform	8	________MDEKLFTKELDQWIEQLNECKQL	Mouse	x
P30153	PPP2R1A	Serine/threonine-protein phosphatase 2A 65 kDa regulatory subunit A alpha isoform	188	LCSDDTPMVRRAAASKLGEFAKVLELDNVKS	Human		x
P30153	PPP2R1A	Serine/threonine-protein phosphatase 2A 65 kDa regulatory subunit A alpha isoform	163	CGLFSVCYPRVSSAVKAELRQYFRNLCSDDT	Human		x
P48455	Ppp3cc	Serine/threonine-protein phosphatase 2B catalytic subunit gamma isoform	319	APNYLDVYNNKAAVLKYENNVMNIRQFNCSP	Mouse	x
H0YDU8	PPP5C	Serine/threonine-protein phosphatase	198	GKVTISFMKELMQWYKDQKKLHRKCAYQILV	Human		x
P35700	Prdx1	Peroxiredoxin-1	27	APNFKATAVMPDGQFKDISLSEYKGKYVVFF	Mouse	x
P35700	Prdx1	Peroxiredoxin-1	92	SVDSHFCHLAWINTPKKQGGLGPMNIPLISD	Mouse	x
P35700	Prdx1	Peroxiredoxin-1	136	ADEGISFRGLFIIDDKGILRQITINDLPVGR	Mouse	x
P35700	Prdx1	Peroxiredoxin-1	16	MSSGNAKIGYPAPNFKATAVMPDGQFKDISL	Mouse	x
P35700	Prdx1	Peroxiredoxin-1	120	ISDPKRTIAQDYGVLKADEGISFRGLFIIDD	Mouse	x
P35700	Prdx1	Peroxiredoxin-1	7	_________MSSGNAKIGYPAPNFKATAVMP	Mouse	x
P35700	Prdx1	Peroxiredoxin-1	109	QGGLGPMNIPLISDPKRTIAQDYGVLKADEG	Mouse	x
Q06830	PRDX1	Peroxiredoxin-1	37	PDGQFKDISLSDYKGKYVVFFFYPLDFTFVC	Human		x
Q06830	PRDX1	Peroxiredoxin-1	93	VDSHFCHLAWVNTPKKQGGLGPMNIPLVSDP	Human		x
P32119	PRDX2	Peroxiredoxin-2	10	______MASGNARIGKPAPDFKATAVVDGAF	Human		x
O08709	Prdx6	Peroxiredoxin-6	209	SEEEAKQCFPKGVFTKELPSGKKYLRYTPQP	Mouse	x
P49643	PRIM2	DNA primase large subunit	395	DYHGCPFRHSDPELLKQKLQSYKISPGGISQ	Human		x
P05132	Prkaca	cAMP-dependent protein kinase catalytic subunit alpha	280	DLKDLLRNLLQVDLTKRFGNLKNGVNDIKNH	Mouse	x
B4DTS2	PRKD2	Serine/threonine-protein kinase	590	RDVAVKVIDKLRFPTKQESQLRNEVAILQSL	Human		x
P78527	PRKDC	DNA-dependent protein kinase catalytic subunit	828	WEVSALSRAAQKGFNKVVLKHLKKTKNLSSN	Human		x
P78527	PRKDC	DNA-dependent protein kinase catalytic subunit	3260	SARKQNNFSLAMKLLKELHKESKTRDDWLVS	Human		x
P78527	PRKDC	DNA-dependent protein kinase catalytic subunit	117	PYSVEIKNTCTSVYTKDRAAKCKIPALDLLI	Human		x
O14744-4	PRMT5	Protein arginine N-methyltransferase 5	43	VFHPRFKREFIQEPAKNRPGPQTRSDLLLSG	Human		x
H3BRD3	PRMT7	Protein arginine N-methyltransferase 7	47	RSSYADMLHDKDRNVKYYQGIRAAVSRVKDR	Human		x
Q99KP6	Prpf19	Pre-mRNA-processing factor 19	266	KSTEQILATLKGHTKKVTSVVFHPSQELVFS	Mouse	x
O94906-2	PRPF6	Pre-mRNA-processing factor 6	585	FPSKKSVWLRAAYFEKNHGTRESLEALLQRA	Human		x
Q6P2Q9	PRPF8	Pre-mRNA-processing-splicing factor 8	1425	DSWDRGIPRINTLFQKDRHTLAYDKGWRVRT	Human		x
Q6P2Q9	PRPF8	Pre-mRNA-processing-splicing factor 8	1144	NNKKCWPRDARMRLMKHDVNLGRAVFWDIKN	Human		x
C9JJS3	PRPSAP2	Phosphoribosyl pyrophosphate synthase-associated protein 2	188	IQEEIPDYRNAVIVAKSPASAK_________	Human		x
Q5JSZ5	PRRC2B	Protein PRRC2A	622	EAREAGSPAQEFKYQKSLPPRFQRQQQQQQQ	Human		x
E7EPN9	PRRC2C	Protein PRRC2C	671	QPRPAVLSGYFKQFQKSLPPRFQRQQEQMKQ	Human		x
F5GX11	PSMA1	Proteasome subunit alpha type-1	37	VALKRAQSELAAHQKKILHVDNHIGISIAGL	Human		x
A0A024RA52	PSMA2	Proteasome subunit alpha type	165	DPSGAYFAWKATAMGKNYVNGKTFLEKRYNE	Human		x
P25788-2	PSMA3	Proteasome subunit alpha type-3	65	VEKLVLSKLYEEGSNKRLFNVDRHVGMAVAG	Human		x
G3V5Z7	PSMA6	Proteasome subunit alpha type	102	SRSQVQRARYEAANWKYKYGYEIPVDMLCKR	Human		x
G3V5Z7	PSMA6	Proteasome subunit alpha type	45	KAINQGGLTSVAVRGKDCAVIVTQKKVPDKL	Human		x
G3V5Z7	PSMA6	Proteasome subunit alpha type	55	VAVRGKDCAVIVTQKKVPDKLLDSSTVTHLF	Human		x
O14818	PSMA7	Proteasome subunit alpha type-7	28	DGHLFQVEYAQEAVKKGSTAVGVRGRDIVVL	Human		x
O14818	PSMA7	Proteasome subunit alpha type-7	115	DPVTVEYITRYIASLKQRYTQSNGRRPFGIS	Human		x
O09061	Psmb1	Proteasome subunit beta type-1	203	VEHVPLTLDRAMRLVKDVFISAAERDVYTGD	Mouse	x
P40306	PSMB10	Proteasome subunit beta type-10	31	NCQRNASLERVLPGLKVPHARKTGTTIAGLV	Human		x
P49721	PSMB2	Proteasome subunit beta type-2	169	ERAVELLRKCLEELQKRFILNLPTFSVRIID	Human		x
P49721	PSMB2	Proteasome subunit beta type-2	162	YTPTISRERAVELLRKCLEELQKRFILNLPT	Human		x
Q5TBG5	PSMB7	Proteasome subunit beta type	31	FDNCRRNAVLEADFAKRGYKLPKVRKTGTTI	Human		x
A2ACR0	PSMB9	Proteasome subunit beta type	30	SRVSAGEAVVNRVFDKLSPLHERIYCALSGS	Human		x
P62192	Psmc1	26S protease regulatory subunit 4	237	VILYGPPGTGKTLLAKAVANQTSATFLRVVG	Mouse	x
O88685	Psmc3	26S protease regulatory subunit 6A	82	HELQAMKDKIKENSEKIKVNKTLPYLVSNVI	Mouse	x
P62195-2	PSMC5	26S protease regulatory subunit 8	47	QNLRRLQAQRNELNAKVRLLREELQLLQEQG	Human		x
Q9D8W5	Psmd12	26S proteasome non-ATPase regulatory subunit 12	212	KDYIRTQIISKKINTKFFQEENTENLKLKYY	Mouse	x
O00232-2	PSMD12	26S proteasome non-ATPase regulatory subunit 12	127	TEGKIYVEIERARLTKTLATIKEQNGDVKEA	Human		x
Q9WVJ2	Psmd13	26S proteasome non-ATPase regulatory subunit 13	122	SDEAVILCKTAIGALKLNIGDLQATKETIED	Mouse	x
Q13200	PSMD2	26S proteasome non-ATPase regulatory subunit 2	105	TSVPKPLKFLRPHYGKLKEIYENMAPGENKR	Human		x
K7ENY6	PSMD8	26S proteasome non-ATPase regulatory subunit 8	75	LLELNFLPTTGTKLTKQQLILARECHWGEIG	Human		x
A0A087X1Z3	PSME2	Proteasome activator complex subunit 2	15	_MAKPCGVRLSGEARKQVEVFRQNLFQEAEE	Human		x
Q8WXF1-2	PSPC1	Paraspeckle component 1	257	DGLPEKLMQKTQQYHKEREQPPRFAQPGTFE	Human		x
A6NLN1	PTBP1	Polypyrimidine tract-binding protein 1	398	AQLAMSHLNGHKLHGKPIRITLSKHQNVQLP	Human		x
Q29099	PTBP1	Polypyrimidine tract-binding protein 1	266	LTSLNVK(0.995)YNNDK(0.005)	Porcine			x
P35831	Ptpn12	Tyrosine-protein phosphatase non-receptor type 12	95	KTPSQDSDYINANFIKGVYGPKAYVATQGPL	Mouse	x
P29351	Ptpn6	Tyrosine-protein phosphatase non-receptor type 6	391	LYSVTNSREHDTAEYKLRTLQISPLDNGDLV	Mouse	x
Q8TB72-2	PUM2	Pumilio homolog 1	593	NGSGRYISAAPGAEAKYRSASSASSLFSPSS	Human		x
P42669	Pura	Transcriptional activator protein Pur-alpha	81	DIQNKRFYLDVKQNAKGRFLKIAEVGAGGSK	Mouse	x
P42669	Pura	Transcriptional activator protein Pur-alpha	77	SKRVDIQNKRFYLDVKQNAKGRFLKIAEVGA	Mouse	x
Q8BX57	Pxk	PX domain-containing protein kinase-like protein	266	YCNPKKTQGLELQQIKTYGRQILEALKFLHD	Mouse	x
Q9DCC4	Pycr3	Pyrroline-5-carboxylate reductase 3	218	GLAHRIAAQTLLGTAKMLQQEGKHPAQLRTD	Mouse	x
Q9ET01	Pygl	Glycogen phosphorylase, liver form	545	IFLREIAKVKQENKLKFSQFLEKEYKVKINP	Mouse	x
Q9ET01	Pygl	Glycogen phosphorylase, liver form	470	GVAKIHSDIVKTQVFKDFSELEPDKFQNKTN	Mouse	x
Q9ET01	Pygl	Glycogen phosphorylase, liver form	514	GLADLIAEKIGEDYVKDLSQLTKLHSFVSDD	Mouse	x
P06737-2	PYGL	Glycogen phosphorylase, liver form	78	HLVGRWIRTQQHYYDKCPKLGLDIEELEEIE	Human		x
P06737-2	PYGL	Glycogen phosphorylase, liver form	136	AYGYGIRYEYGIFNQKIRDGWQVEEADDWLR	Human		x
C9JH18	Q6Y7W6	PERQ amino acid-rich with GYF domain-containing protein 2	132	PRNSTNKNKNNASLSKSVGVSNRQNKKVEEE	Human		x
Q91V76	Q91V76	Ester hydrolase C11orf54 homolog	74	IAEVGGVPYLLPLVNKKKVYDLNEIAKVIKL	Mouse	x
A0A287BE46	QKI	Protein quaking	8	VGEMETK(0.998)EK(0.002)	Porcine			x
Q91X91	Qprt	Nicotinate-nucleotide pyrophosphorylase [carboxylating]	91	PEGSKLVPVVKVAEVKGPAHHLLLGERVALN	Mouse	x
Q91X91	Qprt	Nicotinate-nucleotide pyrophosphorylase [carboxylating]	86	VSWFLPEGSKLVPVVKVAEVKGPAHHLLLGE	Mouse	x
H3BMH2	RAB11A	Ras-related protein Rab-11A	58	TIGVEFATRSIQVDGKTIKAQIWDTAGQERY	Human		x
P51150	Rab7a	Ras-related protein Rab-7a	126	SPRDPENFPFVVLGNKIDLENRQVATKRAQA	Mouse	x
Q9UJ41	RABGEF1	Rab5 GDP/GTP exchange factor	103	EKKTNEKTRKVTTVKKFFSASSRVGSKKPPE	Human		x
P68040	Rack1	Guanine nucleotide-binding protein subunit beta-2-like 1	139	SRDKTIKLWNTLGVCKYTVQDESHSEWVSCV	Mouse	x
P68040	Rack1	Guanine nucleotide-binding protein subunit beta-2-like 1	12	____MTEQMTLRGTLKGHNGWVTQIATTPQF	Mouse	x
P68040	Rack1	Guanine nucleotide-binding protein subunit beta-2-like 1	175	SSNPIIVSCGWDKLVKVWNLANCKLKTNHIG	Mouse	x
P63244	RACK1	Guanine nucleotide-binding protein subunit beta-2-like 1	185	WDKLVKVWNLANCKLKTNHIGHTGYLNTVTV	Human		x
Q6NXW6	Rad17	Cell cycle checkpoint protein RAD17	573	QLLPYLALLTIPMRNKAQISFIQDVGRLPLK	Mouse	x
E7ESD9	RAD50	DNA repair protein RAD50	6	__________MSRIEKMSILGVRSFGIEDKD	Human		x
Q5QPM1	RALY	RNA-binding protein Raly	179	VKLFARSTAVTTSSAKIK_____________	Human		x
P62827	Ran	GTP-binding nuclear protein Ran	60	VEVHPLVFHTNRGPIKFNVWDTAGQEKFGGL	Mouse	x
J3KQE5	RAN	GTP-binding nuclear protein Ran	78	VEVHPLVFHTNRGPIKFNVWDTAGQEKFGGL	Human		x
J3KQE5	RAN	GTP-binding nuclear protein Ran	55	GKTTFVKRHLTGEFEKKYVATLGVEVHPLVF	Human		x
J3KQE5	RAN	GTP-binding nuclear protein Ran	160	KDRKVKAKSIVFHRKKNLQYYDISAKSNYNF	Human		x
J3KQE5	RAN	GTP-binding nuclear protein Ran	117	QCAIIMFDVTSRVTYKNVPNWHRDLVRVCEN	Human		x
F1RFQ7	RAN	GTP-binding nuclear protein Ran	60	GPIK(1)FNVWDTAGQEK	Porcine			x
Q9ERU9	Ranbp2	E3 SUMO-protein ligase RanBP2	396	GQSALCDALFSSQSSKERSFLGNDDIGNLDG	Mouse	x
P49792	RANBP2	E3 SUMO-protein ligase RanBP2	791	KHSTPSPTRYSLSPSKSYKYSPKTPPRWAED	Human		x
P69566	Ranbp9	Ran-binding protein 9	370	YPSLLERNPNLLFTLKVRQFIEMVNGTDSEV	Mouse	x
P46060	RANGAP1	Ran GTPase-activating protein 1	172	GGGKILAAALTECHRKSSAQGKPLALKVFVA	Human		x
Q9D0I9	Rars1	Arginine--tRNA ligase, cytoplasmic	393	SDGGYTYDTSDLAAIKQRLFEEKANKIIYVV	Mouse	x
Q9D0I9	Rars1	Arginine--tRNA ligase, cytoplasmic	205	DKEKVIVDFSSPNIAKEMHVGHLRSTIIGES	Mouse	x
Q9D0I9	Rars1	Arginine--tRNA ligase, cytoplasmic	377	KIVFVPGCSVPLTIVKSDGGYTYDTSDLAAI	Mouse	x
Q3U0S6	Rasip1	Ras-interacting protein 1	159	VLKIFASGLASGANYKSVLATERSTARELVA	Mouse	x
Q9BWF3	RBM4	RNA-binding protein 4	173	DQSGCYRCGKEGHWSKECPIDRSGRVADLTE	Human		x
Q9BWF3	RBM4	RNA-binding protein 4	223	SLYYNNAYGALDAYYKRCRAARSYEAVAAAA	Human		x
Q9BWF3	RBM4	RNA-binding protein 4	3	_____________MVKLFIGNLPREATEQEI	Human		x
Q9P258	RCC2	Protein RCC2	124	FGATNWDLIGRKEVPKQQAAYRNLGQNLWGP	Human		x
Q9P258	RCC2	Protein RCC2	377	LGHAEQKDEMVPRLVKLFDFPGRGASQIYAG	Human		x
Q9P258	RCC2	Protein RCC2	179	LITTEGKLWSWGRNEKGQLGHGDTKRVEAPR	Human		x
D6RAF6	RCHY1	RING finger and CHY zinc finger domain-containing protein 1	30	RGQRGCEHYDRGCLLKAPCCDKLYTCRLCHD	Human		x
P35241	RDX	Radixin	162	LANDRLLPQRVLEQHKLTKEQWEERIQNWHE	Human		x
A0A5G2QBK1	REXO5	RNA exonuclease 5	156	KIGDLSK(1)	Porcine			x
A0A286ZNH3	RIDA	2-iminobutanoate/2-iminopropanoate deaminase	117	AAYQVAALPK(1)GGR	Porcine			x
H0Y8R4	RIOK2	Serine/threonine-protein kinase RIO2	138	AVRRRLQKGEANIFTKQRRENMQNIKSSLEA	Human		x
E9Q555	Rnf213	E3 ubiquitin-protein ligase RNF213	2436	IYSKVKEAERTAFSNKAQHKLDTILFFDEAN	Mouse	x
E9Q555	Rnf213	E3 ubiquitin-protein ligase RNF213	568	YEEKEVWTNLWEHVKKQMAPFLEGKSGESLP	Mouse	x
E9Q555	Rnf213	E3 ubiquitin-protein ligase RNF213	685	LLHTCMQKSPPKKNSKSQPEDTWAGLEGISF	Mouse	x
E9Q555	Rnf213	E3 ubiquitin-protein ligase RNF213	2909	APFAKAYETVCQKQDKEFFGLRDYYSLIKMV	Mouse	x
E9Q555	Rnf213	E3 ubiquitin-protein ligase RNF213	1128	VRSLLKRRRDDLLFLKQEKRYVESLLRQLGR	Mouse	x
E9Q555	Rnf213	E3 ubiquitin-protein ligase RNF213	2309	INPSNGKVIKKDVMTKELFDGLRLQRVPFNI	Mouse	x
E9Q555	Rnf213	E3 ubiquitin-protein ligase RNF213	4921	QISSRFLQGKPRLTLKGIPTLVYRRDWNYEH	Mouse	x
E9Q555	Rnf213	E3 ubiquitin-protein ligase RNF213	4944	RRDWNYEHLFMDIKNKMAQSSLPNLAISTIS	Mouse	x
E9Q555	Rnf213	E3 ubiquitin-protein ligase RNF213	2898	RLVQDKIRGYFAPFAKAYETVCQKQDKEFFG	Mouse	x
E9Q555	Rnf213	E3 ubiquitin-protein ligase RNF213	483	DDIICMRSTGFFQQAKNRILDSTRKELLKGK	Mouse	x
E9Q555	Rnf213	E3 ubiquitin-protein ligase RNF213	4293	LVHGNEYKAVRDATAKAVLECKTLDIGNALM	Mouse	x
E9Q555	Rnf213	E3 ubiquitin-protein ligase RNF213	3537	SFLRESKMRLHVLLNKQEENQVRSLKEWVTR	Mouse	x
E9Q555	Rnf213	E3 ubiquitin-protein ligase RNF213	1296	KNDLKFMCTMNPQDQKGWISERVGQIKEYHT	Mouse	x
E9Q555	Rnf213	E3 ubiquitin-protein ligase RNF213	3547	HVLLNKQEENQVRSLKEWVTREAANQDALQE	Mouse	x
E9Q555	Rnf213	E3 ubiquitin-protein ligase RNF213	927	WRRLVEIGFPEKHGWKGSLLGDMEGRLKQEP	Mouse	x
E9Q555	Rnf213	E3 ubiquitin-protein ligase RNF213	4580	GFLQQHIQRDLEQLTKMLGRSADETIHVVHL	Mouse	x
E9Q555	Rnf213	E3 ubiquitin-protein ligase RNF213	2906	GYFAPFAKAYETVCQKQDKEFFGLRDYYSLI	Mouse	x
E9Q555	Rnf213	E3 ubiquitin-protein ligase RNF213	1367	GNEKLDQISPQFIKAKQLLQDISEPRQRCLE	Mouse	x
E9Q555	Rnf213	E3 ubiquitin-protein ligase RNF213	4285	HVSLMDRYLVHGNEYKAVRDATAKAVLECKT	Mouse	x
E9Q555	Rnf213	E3 ubiquitin-protein ligase RNF213	720	DKAPTRSQPLQFMQSKMALLRVDEYLFRSWL	Mouse	x
E9Q555	Rnf213	E3 ubiquitin-protein ligase RNF213	2133	VEFCSEAFQRPYQYLKRFHQQQNLDTFQYEK	Mouse	x
E9Q555	Rnf213	E3 ubiquitin-protein ligase RNF213	4743	VKFLPEILALQRDLVKQFQNVSRVEYSSIRG	Mouse	x
A0A0A0MTR7	RNF213	E3 ubiquitin-protein ligase RNF213	1998	RLCVGIVASERAGVGKSLYVKRLHDKMKMQL	Human		x
A0A0A0MTR7	RNF213	E3 ubiquitin-protein ligase RNF213	2944	QGYFASFAKAYETVCKRQDKEFFGLRDYYSL	Human		x
A0A0A0MTR7	RNF213	E3 ubiquitin-protein ligase RNF213	4312	KPGRPHQWVFPKDVVKQQGLRQDHPGQMDRY	Human		x
A0A0A0MTR7	RNF213	E3 ubiquitin-protein ligase RNF213	4206	RNDELNHLEEEGRFLKAYSPASRGREPANEA	Human		x
A0A0A0MTR7	RNF213	E3 ubiquitin-protein ligase RNF213	1079	CGTDEKILANVTEDAKRLIAVADSVLTKVVG	Human		x
A0A0A0MTR7	RNF213	E3 ubiquitin-protein ligase RNF213	2529	EDSGLHIIAACNPYRKHSEEMICRLESAGLG	Human		x
A0A0A0MTR7	RNF213	E3 ubiquitin-protein ligase RNF213	2968	LRDYYSLIKMVFAAAKASNRKPSPQDIAQAV	Human		x
A0A0A0MTR7	RNF213	E3 ubiquitin-protein ligase RNF213	2136	FSFLDIFPKVTCRPPKEVIDMELSALRSDTE	Human		x
P13489	RNH1	Ribonuclease inhibitor	226	VTSDNCRDLCGIVASKASLRELALGSNKLGD	Human		x
P35979	Rpl12	60S ribosomal protein L12	86	IEVVPSASALIIKALKEPPRDRKKQKNIKHS	Mouse	x
P30050	RPL12	60S ribosomal protein L12	61	IAKATGDWKGLRITVKLTIQNRQAQIEVVPS	Human		x
P84099	Rpl19	60S ribosomal protein L19	196	KEEIIKTLSKEEETKK_______________	Mouse	x
P84099	Rpl19	60S ribosomal protein L19	190	ERLQAKKEEIIKTLSKEEETKK_________	Mouse	x
J3QR09	RPL19	Ribosomal protein L19	89	GIGKRKGTANARMPEKVTWMRRMRILRRLLR	Human		x
P62829	RPL23	60S ribosomal protein L23	74	DMVMATVKKGKPELRKKVHPAVVIRQRKSYR	Human		x
H7BY10	RPL23A	60S ribosomal protein L23a	117	VDVKANKHQIKQAVKKLYDIDVAKVNTLIRP	Human		x
P39023	RPL3	60S ribosomal protein L3	272	WHPARVAFSVARAGQKGYHHRTEINKKIYKI	Human		x
Q9D8E6	Rpl4	60S ribosomal protein L4	175	GYKKTKEAVQLLKKLKAWNDIKKVYASQRMR	Mouse	x
P36578	RPL4	60S ribosomal protein L4	259	GHVGRFCIWTESAFRKLDELYGTWRKAASLK	Human		x
P36578	RPL4	60S ribosomal protein L4	165	LPLVVEDKVEGYKKTKEAVLLLKKLKAWNDI	Human		x
P46777	RPL5	60S ribosomal protein L5	178	LKGAVDGGLSIPHSTKRFPGYDSESKEFNAE	Human		x
P46777	RPL5	60S ribosomal protein L5	197	GYDSESKEFNAEVHRKHIMGQNVADYMRYLM	Human		x
Q02878	RPL6	60S ribosomal protein L6	100	KEKVLATVTKPVGGDKNGGTRVVKLRKMPRY	Human		x
P18124	RPL7	60S ribosomal protein L7	59	KARRKLIYEKAKHYHKEYRQMYRTEIRMARM	Human		x
P12970	Rpl7a	60S ribosomal protein L7a	151	LRAGVNTVTTLVENKKAQLVVIAHDVDPIEL	Mouse	x
P62424	RPL7A	60S ribosomal protein L7a	48	EKRPKNFGIGQDIQPKRDLTRFVKWPRYIRL	Human		x
D6RAN4	RPL9	60S ribosomal protein L9	28	PENVDITLKGRTVIVKGPRGTLRRDFNHINV	Human		x
P14869	Rplp0	60S acidic ribosomal protein P0	26	SNYFLKIIQLLDDYPKCFIVGADNVGSKQMQ	Mouse	x
P05388	RPLP0	60S acidic ribosomal protein P0	57	QIRMSLRGKAVVLMGKNTMMRKAIRGHLENN	Human		x
P05388	RPLP0	60S acidic ribosomal protein P0	106	TKEDLTEIRDMLLANKVPAAARAGAIAPCEV	Human		x
K7EM56	RPS15	40S ribosomal protein S15	25	RRLNRGLRRKQHSLLKRLRKAKKEAPPMEKP	Human		x
P25444	Rps2	40S ribosomal protein S2	263	YSYLTPDLWKETVFTKSPYQEFTDHLVKTHT	Mouse	x
P15880	RPS2	40S ribosomal protein S2	114	GASLKDEVLKIMPVQKQTRAGQRTRFKAFVA	Human		x
P60867	Rps20	40S ribosomal protein S20	30	VAIHRIRITLTSRNVKSLEKVCADLIRGAKE	Mouse	x
P42677	RPS27	40S ribosomal protein S27	16	MPLAKDLLHPSPEEEKRKHKKKRLVQSPNSY	Human		x
P62983	Rps27a	Polyubiquitin-C	29	TLEVEPSDTIENVKAKIQDKEGIPPDQQRLI	Mouse	x
A0A287AZA7	RPS27A	Ubiquitin-like domain-containing protein	96	LIFAGK(1)QLEDGR	Porcine			x
A0A287AZA7	RPS27A	Ubiquitin-like domain-containing protein	111	TLSDYNIQK(1)ESTLHLVLR	Porcine			x
A0A287AZA7	RPS27A	Ubiquitin-like domain-containing protein	59	TLTGK(1)TITLEVEPSDTIENVK	Porcine			x
P23396	RPS3	40S ribosomal protein S3	75	GEKGRRIRELTAVVQKRFGFPEGSVELYAEK	Human		x
P97351	Rps3a	40S ribosomal protein S3a	46	YDVKAPAMFNIRNIGKTLVTRTQGTKIASDG	Mouse	x
M0R0F0	RPS5	40S ribosomal protein S5	63	YLPHSAGRYAAKRFRKAQCPIVERLTNSMMM	Human		x
P62754	Rps6	40S ribosomal protein S6	14	__MKLNISFPATGCQKLIEVDDERKLRTFYE	Mouse	x
E9PGT3	RPS6KA1	Ribosomal protein S6 kinase	551	SGNPECLRICDFGFAKQLRAENGLLMTPCYT	Human		x
P62242	Rps8	40S ribosomal protein S8	37	HKKRKYELGRPAANTKIGPRRIHTVRVRGGN	Mouse	x
Q6ZWN5	Rps9	40S ribosomal protein S9	139	HHARVLIRQRHIRVRKQVVNIPSFIVRLDSQ	Mouse	x
P14206	Rpsa	40S ribosomal protein SA	40	LGGTNLDFQMEQYIYKRKSDGIYIINLKRTW	Mouse	x
P14206	Rpsa	40S ribosomal protein SA	11	_____MSGALDVLQMKEEDVLKFLAAGTHLG	Mouse	x
C9J9K3	RPSA	40S ribosomal protein SA	89	VSVISSRNTGQRAVLKFAAATGATPIAGRFT	Human		x
H3BS55	RPUSD1	RNA pseudouridylate synthase domain-containing protein 1	42	VRIDSKAWRETLTLQKQLRYRFPELADPDTC	Human		x
P23921	RRM1	Ribonucleoside-diphosphate reductase large subunit	17	HVIKRDGRQERVMFDKITSRIQKLCYGLNMD	Human		x
Q8WXG1	RSAD2	Radical S-adenosyl methionine domain-containing protein 2	206	IGRGQGKKNHVENLQKLRRWCRDYRVAFKIN	Human		x
Q9ES97	Rtn3	Reticulon-3	945	KTQIDHYVGIARDQTKSIVEKIQAKLPGIAK	Mouse	x
Q99584	S100A13	Protein S100-A13	85	ELKFNEYWRLIGELAKEIRKKKDLKIRKK__	Human		x
P14069	S100a6	Protein S100-A6	47	KELKELIQKELTIGSKLQDAEIARLMDDLDR	Mouse	x
P04918	Saa3	Serum amyloid A-3 protein	26	ILILGVDSQRWVQFMKEAGQGSRDMWRAYSD	Mouse	x
Q9JLC8	Sacs	Sacsin	1742	NAPVLSVLKEAAKLMKTCSSSNKKLPTDVPK	Mouse	x
Q5K651	SAMD9	Sterile alpha motif domain-containing protein 9	1285	FFDEYFVLLKPRNNIKQNEEAKTRRKVAGYF	Human		x
Q5K651	SAMD9	Sterile alpha motif domain-containing protein 9	1465	SEQMKEYAQALKNSFKGQYKHMHRTKQPIAY	Human		x
Q5K651	SAMD9	Sterile alpha motif domain-containing protein 9	282	MINKYFEDHQVQQAKKCIREPRFVEVLLPNS	Human		x
Q69Z37	Samd9l	Sterile alpha motif domain-containing protein 9-like	774	KNKATDFVEIGEQVSKLMSYKATSHEDFIPV	Mouse	x
Q60710	Samhd1	Deoxynucleoside triphosphate triphosphohydrolase SAMHD1	73	RGFREKKVLDIFRDNKIAGSFLPFLDEDRLE	Mouse	x
Q60710	Samhd1	Deoxynucleoside triphosphate triphosphohydrolase SAMHD1	305	GRPATKSFLYEIVSNKRNGIDVDKWDYFARD	Mouse	x
Q60710	Samhd1	Deoxynucleoside triphosphate triphosphohydrolase SAMHD1	467	EAQSILRNIECRNLYKYLGETQPKREKIRKE	Mouse	x
Q60710	Samhd1	Deoxynucleoside triphosphate triphosphohydrolase SAMHD1	270	MKNYGLVPEEDITFIKEQIMGPPITPVKDSL	Mouse	x
Q9Y3Z3-3	SAMHD1	Deoxynucleoside triphosphate triphosphohydrolase SAMHD1	376	LYSTDPKLKDAREILKQIEYRNLFKYVGETQ	Human		x
A0A087WTX8	SCAMP1	Secretory carrier-associated membrane protein 1	37	TQIAKEHALAQAELLKRQEEL__________	Human		x
Q8BRF7	Scfd1	Sec1 family domain-containing protein 1	538	TGSQFVMEGVKNLVLKQQNLPVTRILDNLME	Mouse	x
Q8BRF7	Scfd1	Sec1 family domain-containing protein 1	60	YDRFGQDIISPLLSVKELRDMGITLHLLLHS	Mouse	x
Q8BRF7	Scfd1	Sec1 family domain-containing protein 1	512	AKMASTPASYGNTTTKPMGLLSRVMNTGSQF	Mouse	x
P32020	Scp2	Non-specific lipid-transfer protein	464	EQFVKKIGGIFAFKVKDGPGGKEATWVVDVK	Mouse	x
P32020	Scp2	Non-specific lipid-transfer protein	177	MFGYAGKEHMEKYGTKVEHFAKIGWKNHKHS	Mouse	x
P32020	Scp2	Non-specific lipid-transfer protein	142	GSIGTKFSDRTTPTDKHIEVLIDKYGLSAHP	Mouse	x
P32020	Scp2	Non-specific lipid-transfer protein	168	LSAHPITPQMFGYAGKEHMEKYGTKVEHFAK	Mouse	x
P32020	Scp2	Non-specific lipid-transfer protein	26	LRRVFVVGVGMTKFMKPGGENSRDYPDMAKE	Mouse	x
P32020	Scp2	Non-specific lipid-transfer protein	132	LALGFEKMERGSIGTKFSDRTTPTDKHIEVL	Mouse	x
P32020	Scp2	Non-specific lipid-transfer protein	341	QGGTLVDRGDNTYGGKWVINPSGGLISKGHP	Mouse	x
P32020	Scp2	Non-specific lipid-transfer protein	23	SPRLRRVFVVGVGMTKFMKPGGENSRDYPDM	Mouse	x
P32020	Scp2	Non-specific lipid-transfer protein	282	FEEKSIIKVVGYDMSKEAARRCYEKSGLTPN	Mouse	x
P32020	Scp2	Non-specific lipid-transfer protein	7	_________MPSVALKSPRLRRVFVVGVGMT	Mouse	x
P32020	Scp2	Non-specific lipid-transfer protein	45	ENSRDYPDMAKEAGQKALEDAQIPYSAVEQA	Mouse	x
P32020	Scp2	Non-specific lipid-transfer protein	40	MKPGGENSRDYPDMAKEAGQKALEDAQIPYS	Mouse	x
P32020	Scp2	Non-specific lipid-transfer protein	274	MMTDLPSTFEEKSIIKVVGYDMSKEAARRCY	Mouse	x
Q8CFE4	Scyl2	SCY1-like protein 2	349	TLQYFDTLFQRDNLQKSQFFKGLPKVLPKLP	Mouse	x
B4DHN5	SDCBP	Syntenin-1	120	ENCAGWSSDKAHKVLKQAFGEKITMTIRDRP	Human		x
Q8VBT2	Sds	L-serine dehydratase/L-threonine deaminase	10	______MAAQESLHVKTPLRDSMALSKLAGT	Mouse	x
Q8R238	Sdsl	Serine dehydratase-like	232	VTLPDITSVAKSLGAKTVAARTLECAKECEV	Mouse	x
Q8R238	Sdsl	Serine dehydratase-like	85	SSGGNAGIAAAYSARKLGIPVTIVLPEGTSV	Mouse	x
Q99J08	Sec14l2	SEC14-like protein 2	193	FEENYPETLKRLFVVKAPKLFPVAYNLIKPF	Mouse	x
Q99J08	Sec14l2	SEC14-like protein 2	117	IIGPLDAKGLLFSASKQDLLRTKMRDCELLL	Mouse	x
Q8R0F9	Sec14l4	SEC14-like protein 4	257	GGTMTDPDGNPKCLTKINYGGEVPKRYYLSN	Mouse	x
Q8R0F9	Sec14l4	SEC14-like protein 4	117	IIGTMDPKGLFMSASKQDMIRKRIKVCEMLL	Mouse	x
Q3U2P1	Sec24a	Protein transport protein Sec24A	974	DRTIPQPPILQLSVEKLSRDGAFLMDAGSLL	Mouse	x
Q3UPL0	Sec31a	Protein transport protein Sec31A	435	QQRRQPVFISQVVTEKDFLNRSAQLQHAVQS	Mouse	x
Q3UPL0	Sec31a	Protein transport protein Sec31A	487	VWSFLKVNFEEDSRGKYLELLGYRKEDLGQK	Mouse	x
P17563	Selenbp1	Selenium-binding protein 1	411	GKRLYATTSLYSAWDKQFYPDLIREGSMMLQ	Mouse	x
P17563	Selenbp1	Selenium-binding protein 1	211	HNVMVSTEWAAPNVFKDGFNPAHVEAGLYGS	Mouse	x
Q9P0U3-2	SENP1	Sentrin-specific protease 1	227	TTHFPLHLSRCLSSSKNTLKDSLFKNGNSCA	Human		x
G3V1Q4	SEPTIN7	Septin-7	277	KDVTNNVHYENYRSRKLAAVTYNGVDNNKNK	Human		x
Q8NC51	SERBP1	Plasminogen activator inhibitor 1 RNA-binding protein	140	DRRPERRPPRERRFEKPLEEKGEGGEFSVDR	Human		x
Q8NC51	SERBP1	Plasminogen activator inhibitor 1 RNA-binding protein	346	EEAHAEDSVMDHHFRKPANDITSQLEINFGD	Human		x
Q9D154	Serpinb1a	Leukocyte elastase inhibitor A	317	ADLSGMSGSRDLFISKIVHKSFVEVNEEGTE	Mouse	x
Q91WC0	Setd3	Histone-lysine N-methyltransferase setd3	211	CLQSTQAIHDVFSQYKNTARQYAYFYKVIQT	Mouse	x
Q15428	SF3A2	Splicing factor 3A subunit 2	111	QPAPEKVKVEVKKFVKIGRPGYKVTKQRDSE	Human		x
Q15428	SF3A2	Splicing factor 3A subunit 2	118	KVEVKKFVKIGRPGYKVTKQRDSEMGQQSLL	Human		x
E9PPJ0	SF3B2	Splicing factor 3B subunit 2	585	HGDLYYEGKEFETRLKEKKPGDLSDELRISL	Human		x
Q15393	SF3B3	Splicing factor 3B subunit 3	109	PSKNMFEKIHQETFGKSGCRRIVPGQFLAVD	Human		x
Q15393	SF3B3	Splicing factor 3B subunit 3	546	KRVNEWKTPGKKTIVKCAVNQRQVVIALTGG	Human		x
P23246	SFPQ	Splicing factor, proline- and glutamine-rich	421	DRGRSTGKGIVEFASKPAARKAFERCSEGVF	Human		x
P23246	SFPQ	Splicing factor, proline- and glutamine-rich	502	EYEYSQRWKSLDEMEKQQREQVEKNMKDAKD	Human		x
Q99JR1	Sfxn1	Sideroflexin-1	12	____MSGEVPPNINIKEPRWDQSTFIGRASH	Mouse	x
A0A087WW40	SH3GLB1	Endophilin-B1	82	LQPNPNARIEEFVYEKLDRKAPSRINNPELL	Human		x
Q9D5J6	Shpk	Sedoheptulokinase	439	RVVGSGSALSRNEVLKQEVQRAFPFPVCFGQ	Mouse	x
Q9UHJ6	SHPK	Sedoheptulokinase	441	RVMGSGSALSRNDVLKQEVQRAFPLPMSFGQ	Human		x
Q8IX90	SKA3	Spindle and kinetochore-associated protein 3	399	TPIAIKAVPPSKRFLKHGQNIRDVSNKEN__	Human		x
P51881	Slc25a5	ADP/ATP translocase 2	23	FAKDFLAGGVAAAISKTAVAPIERVKLLLQV	Mouse	x
P04919	Slc4a1	Band 3 anion transport protein	188	LKRSHAEDLGNLEGVKPAVLTRSGGASEPLL	Mouse	x
I3LVH0	SLF2	SMC5-SMC6 complex localization factor 2	171	K(1)HQSPEGRK(1)	Porcine			x
I3LVH0	SLF2	SMC5-SMC6 complex localization factor 2	163	K(1)HQSPEGRK(1)	Porcine			x
Q7Z7L1	SLFN11	Schlafen family member 11	153	TSVRSMDSREAFCFLKTKRKPKILEEGPFHK	Human		x
A0A5G2QFM3	SLU7	SLU7 homolog, splicing factor	37	K(1)ELEEQRK(1)	Porcine			x
A0A5G2QFM3	SLU7	SLU7 homolog, splicing factor	44	K(1)ELEEQRK(1)	Porcine			x
D6RAY1	SMAD1	Mothers against decapentaplegic homolog	81	TIPRSLDGRLQVSHRKGLPHVIYCRVWRWP_	Human		x
K7EL15	SMAD4	Mothers against decapentaplegic homolog	88	TIQRTLDGRLQVAGRKGFPHVIYARLWRWPD	Human		x
Q91VZ6	Smap1	Stromal membrane-associated protein 1	93	WTPEQIQCMQDMGNTKARLLYEANLPENFRR	Mouse	x
Q91ZW3	Smarca5	SWI/SNF-related matrix-associated actin-dependent regulator of chromatin subfamily A member 5	175	ATNVCTRFEDSPSYVKWGKLRDYQVRGLNWL	Mouse	x
O60264	SMARCA5	SWI/SNF-related matrix-associated actin-dependent regulator of chromatin subfamily A member 5	176	ATNVCTRFEDSPSYVKWGKLRDYQVRGLNWL	Human		x
F8VXC8	SMARCC2	SWI/SNF complex subunit SMARCC2	37	TQFDNVRLWLGKNYKKYIQAEPPTNKSLSSL	Human		x
Q99JR8	Smarcd2	SWI/SNF-related matrix-associated actin-dependent regulator of chromatin subfamily D member 2	451	LDVKIHETIESINQLKTQRDFMLSFSTEPQD	Mouse	x
Q9CU62	Smc1a	Structural maintenance of chromosomes protein 1A	52	GKSNLMDAISFVLGEKTSNLRVKTLRDLIHG	Mouse	x
Q86US8	SMG6	Telomerase-binding protein EST1A	441	ESAPLGPRLLFGSGSKGSRSWGRGGTTRRLW	Human		x
Q78PY7	Snd1	Staphylococcal nuclease domain-containing protein 1	102	RKKLIGKEVCFTIENKTPQGREYGMIYLGKD	Mouse	x
Q78PY7	Snd1	Staphylococcal nuclease domain-containing protein 1	177	GMWSEGNGSHTIRDLKYTIENPRHFVDSHHQ	Mouse	x
Q78PY7	Snd1	Staphylococcal nuclease domain-containing protein 1	249	ETDGSETPEPFAAEAKFFTESRLLQRDVQII	Mouse	x
Q7KZF4	SND1	Staphylococcal nuclease domain-containing protein 1	515	PIHRVADISGDTQKAKQFLPFLQRAGRSEAV	Human		x
Q7KZF4	SND1	Staphylococcal nuclease domain-containing protein 1	177	GMWSEGNGSHTIRDLKYTIENPRHFVDSHHQ	Human		x
Q7KZF4	SND1	Staphylococcal nuclease domain-containing protein 1	157	NNPEQNRLSECEEQAKAAKKGMWSEGNGSHT	Human		x
Q7KZF4	SND1	Staphylococcal nuclease domain-containing protein 1	513	EVPIHRVADISGDTQKAKQFLPFLQRAGRSE	Human		x
Q6PE01	Snrnp40	U5 small nuclear ribonucleoprotein 40 kDa protein	300	FEKNLLRCSWSPDGSKIAAGSADRFVYVWDT	Mouse	x
H0YKK0	SNRPA1	U2 small nuclear ribonucleoprotein A'	67	NEIRKLDGFPLLRRLKTLLVNNNRICRIGEG	Human		x
H0YKK0	SNRPA1	U2 small nuclear ribonucleoprotein A'	149	YVIYKVPQVRVLDFQKVKLKF__________	Human		x
P14678-2	SNRPB	Small nuclear ribonucleoprotein-associated proteins B and B'	8	________MTVGKSSKMLQHIDYRMRCILQD	Human		x
Q99L88	Sntb1	Beta-1-syntrophin	486	GAFPKTIIQSPYEKLKMSSDDGIRMLYLDFG	Mouse	x
Q96RF0-3	SNX18	Sorting nexin-18	466	EFARKQVTGFKKEYQKVGQSFRGLSQAFELD	Human		x
O60493	SNX3	Sorting nexin-3	95	ELERESKVVVPPLPGKAFLRQLPFRGDDGIF	Human		x
Q6P8X1	Snx6	Sorting nexin-6	307	LSDLLKYYLRESQAAKDLLYRRSRSLVDYEN	Mouse	x
G3V5X9	SNX6	Sorting nexin-6	214	VKDASAKSDRMTRSHKSAADDYNRIGSSLYA	Human		x
G3V5X9	SNX6	Sorting nexin-6	205	TFLLEYHNRVKDASAKSDRMTRSHKSAADDY	Human		x
P00441	SOD1	Superoxide dismutase [Cu-Zn]	71	AGCTSAGPHFNPLSRKHGGPKDEERHVGDLG	Human		x
Q64442	Sord	Sorbitol dehydrogenase	107	VAIEPGVPREVDEYCKIGRYNLTPTIFFCAT	Mouse	x
Q00796	SORD	Sorbitol dehydrogenase	107	VAIEPGAPRENDEFCKMGRYNLSPSIFFCAT	Human		x
Q8N0X7	SPART	Spartin	481	PVEVSPAVTKGLYIAKQATGGAAKVSQFLVD	Human		x
Q5DU57	Spata13	Spermatogenesis-associated protein 13	313	KFQRKFLKDLEKQYNKEEPHLSEIGSCFLEH	Mouse	x
Q5DU57	Spata13	Spermatogenesis-associated protein 13	309	EDIYKFQRKFLKDLEKQYNKEEPHLSEIGSC	Mouse	x
Q5DU57	Spata13	Spermatogenesis-associated protein 13	302	ATIFGNIEDIYKFQRKFLKDLEKQYNKEEPH	Mouse	x
Q9NUQ6-2	SPATS2L	SPATS2-like protein	250	SQMAEMQLAELRAEIKHFVSERKYDEELGKA	Human		x
Q9NUQ6-2	SPATS2L	SPATS2-like protein	154	EPSKALRGVTGPNIEKSVKDLQRCTVSLTRY	Human		x
Q9NUQ6-2	SPATS2L	SPATS2-like protein	264	IKHFVSERKYDEELGKAARFSCDIEQLKAQI	Human		x
Q64105	Spr	Sepiapterin reductase	166	KTVVNISSLCALQPYKGWGLYCAGKAARDML	Mouse	x
P16546	Sptan1	Spectrin alpha chain, non-erythrocytic 1	441	ALLAASHYASDEVREKLSILSEERTALLELW	Mouse	x
A0A286ZNA8	SPTBN2	Spectrin beta chain	1318	WQK(1)HQAFMAELAANK(1)	Porcine			x
A0A286ZNA8	SPTBN2	Spectrin beta chain	1330	WQK(1)HQAFMAELAANK(1)	Porcine			x
G3V4F7	SRP54	Signal recognition particle 54 kDa protein	393	KGGDMSKNVSQSQMAKLNQQMAKMMDPRVLH	Human		x
Q9DBG7	Srpra	Signal recognition particle receptor subunit alpha	329	TLGGMFGMLKGLVGSKSLSREDMESVLDKMR	Mouse	x
Q9BXP5-5	SRRT	Serrate RNA effector molecule homolog	485	INGITQHKQIVRNDIKLAAKLIHTLDDRTQL	Human		x
Q99L47	St13	Hsc70-interacting protein	152	TDAIKLNPRLAILYAKRASVFVKLQKPNAAI	Mouse	x
Q99L47	St13	Hsc70-interacting protein	185	CDRAIEINPDSAQPYKWRGKAHRLLGHWEEA	Mouse	x
P50502	ST13	Hsc70-interacting protein	160	PRLAILYAKRASVFVKLQKPNAAIRDCDRAI	Human		x
P50502	ST13	Hsc70-interacting protein	163	AILYAKRASVFVKLQKPNAAIRDCDRAIEIN	Human		x
P42225	Stat1	Signal transducer and activator of transcription 1	673	NIPENPLKYLYPNIDKDHAFGKYYSRPKEAP	Mouse	x
P42225	Stat1	Signal transducer and activator of transcription 1	636	QNGGEPDFHAVEPYTKKELSAVTFPDIIRNY	Mouse	x
P42225	Stat1	Signal transducer and activator of transcription 1	652	KELSAVTFPDIIRNYKVMAAENIPENPLKYL	Mouse	x
P42225	Stat1	Signal transducer and activator of transcription 1	592	CIMGFISKERERALLKDQQPGTFLLRFSESS	Mouse	x
P42224	STAT1	Signal transducer and activator of transcription 1-alpha/beta	410	STNGSLAAEFRHLQLKEQKNAGTRTNEGPLI	Human		x
P42224	STAT1	Signal transducer and activator of transcription 1-alpha/beta	379	FDKDVNERNTVKGFRKFNILGTHTKVMNMEE	Human		x
P42224	STAT1	Signal transducer and activator of transcription 1-alpha/beta	201	GVAKSDQKQEQLLLKKMYLMLDNKRKEVVHK	Human		x
P52630-4	STAT2	Signal transducer and activator of transcription 2	371	EVSIDRNPPQLQGFRKFNILTSNQKTLTPEK	Human		x
P52630-4	STAT2	Signal transducer and activator of transcription 2	519	VGRGLNSDQLSMLRNKLFGQNCRTEDPLLSW	Human		x
P42227	Stat3	Signal transducer and activator of transcription 3	642	DISGKTQIQSVEPYTKQQLNNMSFAEIIMGY	Mouse	x
P42227	Stat3	Signal transducer and activator of transcription 3	601	MGFISKERERAILSTKPPGTFLLRFSESSKE	Mouse	x
Q9Z108	Stau1	Double-stranded RNA-binding protein Staufen homolog 1	417	QLYYLSRAQGFQVEYKDFPKNNKNECVSLIN	Mouse	x
A0A087X1A5	STAU1	Double-stranded RNA-binding protein Staufen homolog 1	74	GKGKTRQAAKHDAAAKALRILQNEPLPERLE	Human		x
A0A087X1A5	STAU1	Double-stranded RNA-binding protein Staufen homolog 1	6	__________MKLGKKPMYKPVDPYSRMQST	Human		x
Q60864	Stip1	Stress-induced-phosphoprotein 1	462	AMDVYQKALDLDSSCKEAADGYQRCMMAQYN	Mouse	x
Q60864	Stip1	Stress-induced-phosphoprotein 1	486	CMMAQYNRHDSPEDVKRRAMADPEVQQIMSD	Mouse	x
P31948	STIP1	Stress-induced-phosphoprotein 1	73	YEDGCKTVDLKPDWGKGYSRKAAALEFLNRF	Human		x
A0A287AMW3	STK3	Serine/threonine kinase 3	447	NLSLEELQMRLK(1)ALDPMMEREIEELR	Porcine			x
Q9Y3F4	STRAP	Serine-threonine kinase receptor-associated protein	147	PEAEPKEISGHTSGIKKALWCSEDKQILSAD	Human		x
P61956-2	SUMO2	Small ubiquitin-related modifier 2	45	VQFKIKRHTPLSKLMKAYCERQLEMEDEDTI	Human		x
Q9Y5B9	SUPT16H	FACT complex subunit SPT16	280	HMHFGAITCAMGIRFKSYCSNLVRTLMVDPS	Human		x
Q9Y5B9	SUPT16H	FACT complex subunit SPT16	626	QTVPALNLQNAFRIIKEVQKRYKTREAEEKE	Human		x
Q7KZ85	SUPT6H	Transcription elongation factor SPT6	615	PLVRQVLRQTFQERAKLNITPTKKGRKDVDE	Human		x
Q7KZ85	SUPT6H	Transcription elongation factor SPT6	622	RQTFQERAKLNITPTKKGRKDVDEAHYAYSF	Human		x
A2A9C3	Szt2	Protein SZT2	2372	DVWEKGNISIVQLEEKLRAAARQALADAIME	Mouse	x
Q9WVA4	Tagln2	Transgelin-2	79	KLINSLYPEGQAPVKKIQASSMAFKQMEQIS	Mouse	x
Q93092	Taldo1	Transaldolase	7	_________MSGSPVKRQRMESALDQLKQFT	Mouse	x
Q93092	Taldo1	Transaldolase	219	KSYEPQEDPGVKSVTKIYNYYKKFGYKTIVM	Mouse	x
Q93092	Taldo1	Transaldolase	215	NTDKKSYEPQEDPGVKSVTKIYNYYKKFGYK	Mouse	x
P37837	TALDO1	Transaldolase	219	KSYEPLEDPGVKSVTKIYNYYKKFSYKTIVM	Human		x
P21958	Tap1	Antigen peptide transporter 1	476	TPCSPLSGSLAPSNMKGLVEFQDVSFAYPNQ	Mouse	x
A0A140T9T7	TAP1	Antigen peptide transporter 1	458	EEGEAQKFREKLQEIKTLNQKEAVAYAVNSW	Human		x
A0A140T9T7	TAP1	Antigen peptide transporter 1	449	MPTVRSFANEEGEAQKFREKLQEIKTLNQKE	Human		x
Q9D0R2	Tars1	Threonine--tRNA ligase, cytoplasmic	62	NPWPEYINTRLDMYNKLKAEHDSILAEKAAK	Mouse	x
Q9D0R2	Tars1	Threonine--tRNA ligase, cytoplasmic	242	EMFKYNKFKCRILNEKVNTPTTTVYRCGPLI	Mouse	x
Q9D0R2	Tars1	Threonine--tRNA ligase, cytoplasmic	287	KTLKIHKNSSTYWEGKADMETLQRIYGISFP	Mouse	x
Q9D0R2	Tars1	Threonine--tRNA ligase, cytoplasmic	635	VMVVPVGPTCDEYAQKVRQQFHDAKFMADTD	Mouse	x
P26639	TARS1	Threonine--tRNA ligase, cytoplasmic	279	PHVRHTGKIKALKIHKNSSTYWEGKADMETL	Human		x
Q8QZR1	Tat	Tyrosine aminotransferase	328	SQRILGPCTIVQGALKSILQRTPQEFYQDTL	Mouse	x
Q8QZR1	Tat	Tyrosine aminotransferase	232	PSNPCGSVFSKRHLQKILAVAERQCVPILAD	Mouse	x
Q8QZR1	Tat	Tyrosine aminotransferase	280	TLSTNVPILSCGGLAKRWLVPGWRLGWILIH	Mouse	x
Q8QZR1	Tat	Tyrosine aminotransferase	227	LVVNNPSNPCGSVFSKRHLQKILAVAERQCV	Mouse	x
Q8QZR1	Tat	Tyrosine aminotransferase	192	ESMGIEVKLYNLLPEKSWEIDLKQLESLIDE	Mouse	x
Q8QZR1	Tat	Tyrosine aminotransferase	311	DRRDIFGNEIRDGLVKLSQRILGPCTIVQGA	Mouse	x
A3KGB4	Tbc1d8b	TBC1 domain family member 8B	118	SVFDSNEDITNFVQGKIRGLIAEEGKQSFAK	Mouse	x
J3KR97	TBCD	Tubulin-specific chaperone D	221	AAAVLVSRFITRPDVKQSKMAEFLDWSLCNL	Human		x
P11983	Tcp1	T-complex protein 1 subunit alpha	368	QERICDDELILIKNTKARTSASIILRGANDF	Mouse	x
P11983	Tcp1	T-complex protein 1 subunit alpha	33	RSQNVMAAASIANIVKSSFGPVGLDKMLVDD	Mouse	x
P11983	Tcp1	T-complex protein 1 subunit alpha	466	TLAVNAAQDSTDLVAKLRAFHNEAQVNPERK	Mouse	x
P11983	Tcp1	T-complex protein 1 subunit alpha	515	QAGVFEPTIVKVKSLKFATEAAITILRIDDL	Mouse	x
P17987	TCP1	T-complex protein 1 subunit alpha	368	QERICDDELILIKNTKARTSASIILRGANDF	Human		x
P17987	TCP1	T-complex protein 1 subunit alpha	109	VIIAAELLKNADELVKQKIHPTSVISGYRLA	Human		x
P17987	TCP1	T-complex protein 1 subunit alpha	484	AFHNEAQVNPERKNLKWIGLDLSNGKPRDNK	Human		x
P17987	TCP1	T-complex protein 1 subunit alpha	199	IRGQPRYPVNSVNILKAHGRSQMESMLISGY	Human		x
A0A287AS07	TCP11	T-complex 11	11	PDVEEK(0.073)VPLK(0.927)	Porcine			x
H7BYN3	TFAM	Transcription factor A, mitochondrial	136	KRKAMTKKKELTLLGKPKRPRSAYNVYVAER	Human		x
P21981	Tgm2	Protein-glutamine gamma-glutamyltransferase 2	74	FGAVTGPDPSEEAGTKARFSLSDNVEEGSWS	Mouse	x
P21981	Tgm2	Protein-glutamine gamma-glutamyltransferase 2	380	SEGTYCCGPVSVRAIKEGDLSTKYDAPFVFA	Mouse	x
Q8VC30	Tkfc	Bifunctional ATP-dependent dihydroxyacetone kinase/FAD-AMP lyase (cyclizing)	484	PTWSAAMDAGLESMQKYGKAAPGDRTMLDSL	Mouse	x
Q8VC30	Tkfc	Bifunctional ATP-dependent dihydroxyacetone kinase/FAD-AMP lyase (cyclizing)	487	SAAMDAGLESMQKYGKAAPGDRTMLDSLWAA	Mouse	x
P40142	Tkt	Transketolase	16	MEGYHKPDQQKLQALKDTANRLRISSIQATT	Mouse	x
P40142	Tkt	Transketolase	456	PMSTVFYPSDGVATEKAVELAANTKGICFIR	Mouse	x
P40142	Tkt	Transketolase	204	QSDPAPLQHQVDIYQKRCEAFGWHTIIVDGH	Mouse	x
P40142	Tkt	Transketolase	241	KAFGQAKHQPTAIIAKTFKGRGITGIEDKEA	Mouse	x
P40142	Tkt	Transketolase	353	LDGDTKNSTFSELFKKEHPDRFIECYIAEQN	Mouse	x
P40142	Tkt	Transketolase	140	LGQGLGAACGMAYTGKYFDKASYRVYCMLGD	Mouse	x
P40142	Tkt	Transketolase	260	GRGITGIEDKEAWHGKPLPKNMAEQIIQEIY	Mouse	x
P29401	TKT	Transketolase	102	AEAGFLAEAELLNLRKISSDLDGHPVPKQAF	Human		x
P29401	TKT	Transketolase	16	MESYHKPDQQKLQALKDTANRLRISSIQATT	Human		x
P29401	TKT	Transketolase	314	ANIRMPSLPSYKVGDKIATRKAYGQALAKLG	Human		x
P29401	TKT	Transketolase	144	LGAACGMAYTGKYFDKASYRVYCLLGDGELS	Human		x
I3LPT1	TKT	Transketolase	178	AFGQVK(1)NQPTAIIAK	Porcine			x
I3LPT1	TKT	Transketolase	48	K(1)ISSDLDGHPVPK	Porcine			x
I3LPT1	TKT	Transketolase	150	LGQSDPAPLQHQMDVYQK(1)R	Porcine			x
Q8BM55	Tmem214	Transmembrane protein 214	357	LCQLFPRLKVLAFGAKPESSLHTYFPSFLSR	Mouse	x
P42167	TMPO	Lamina-associated polypeptide 2, isoforms beta/gamma	213	KREPLKGRAKTPVTLKQRRVEHNQSYSQAGI	Human		x
P42167	TMPO	Lamina-associated polypeptide 2, isoforms beta/gamma	346	VGEKTEERRVERDILKEMFPYEASTPTGISA	Human		x
P42167	TMPO	Lamina-associated polypeptide 2, isoforms beta/gamma	368	ASTPTGISASCRRPIKGAAGRPLELSDFRME	Human		x
Q60769	Tnfaip3	Tumor necrosis factor alpha-induced protein 3	82	ALIDRSVQASLESQKKLNWCREVRKLVALKT	Mouse	x
Q60769	Tnfaip3	Tumor necrosis factor alpha-induced protein 3	81	KALIDRSVQASLESQKKLNWCREVRKLVALK	Mouse	x
Q04750	Top1	DNA topoisomerase 1	254	SVKFYYDGKVMKLSPKAEEVATFFAKMLDHE	Mouse	x
P11387	TOP1	DNA topoisomerase 1	540	VEFDFLGKDSIRYYNKVPVEKRVFKNLQLFM	Human		x
P11388	TOP2A	DNA topoisomerase 2-alpha	520	AEINNIIKIVGLQYKKNYEDEDSLKTLRYGK	Human		x
P17751	Tpi1	Triosephosphate isomerase	238	TGKTATPQQAQEVHEKLRGWLKSNVNDGVAQ	Mouse	x
P60174-1	TPI1	Triosephosphate isomerase	14	__MAPSRKFFVGGNWKMNGRKQSLGELIGTL	Human		x
A0A5G2QIK0	TPM3	Tropomyosin alpha-3 chain	11	AGITTIEAVK(1)R	Porcine			x
Q5W0H4	TPT1	Translationally-controlled tumor protein	93	LQETSFTKEAYKKYIKDYMKSIKGKLEEQRP	Human		x
F8VNX8	TRAFD1	TRAF-type zinc finger domain-containing protein 1	129	ELCGNCGRNVLVKDLKTHPEVCGREGEEKRN	Human		x
Q12931-2	TRAP1	Heat shock protein 75 kDa, mitochondrial	329	SRKVLIQTKATDILPKWLRFIRGVVDSEDIP	Human		x
B2RXC1	Trappc11	Trafficking protein particle complex subunit 11	237	LFVRHQFKIAFFSELKQDTQNALKNYRIAYN	Mouse	x
Q8BVW3	Trim14	Tripartite motif-containing protein 14	128	FTELRLLLDEEEVLAKKFIDKSTQLTLQVYR	Mouse	x
P19474-2	TRIM21	E3 ubiquitin-protein ligase TRIM21	202	ITSPELRSVCHVPGLKKMLRTCAVHITLDPD	Human		x
Q8IYM9	TRIM22	E3 ubiquitin-protein ligase TRIM22	138	QEHQGHQTFRINEVVKECQEKLQVALQRLIK	Human		x
Q8IYM9	TRIM22	E3 ubiquitin-protein ligase TRIM22	93	VERVKEVKMSPQEGQKRDVCEHHGKKLQIFC	Human		x
Q14258	TRIM25	E3 ubiquitin/ISG15 ligase TRIM25	349	IKGIHQSTIDLKNELKQCIGRLQEPTPSSGD	Human		x
Q13263	TRIM28	Transcription intermediary factor 1-beta	272	ASLVKRLGDKHATLQKSTKEVRSSIRQVSDV	Human		x
Q13263	TRIM28	Transcription intermediary factor 1-beta	337	EGQQERLERQHWTMTKIQKHQEHILRFASWA	Human		x
Q13263	TRIM28	Transcription intermediary factor 1-beta	319	KELNKRGRVLVNDAQKVTEGQQERLERQHWT	Human		x
Q80VI1	Trim56	E3 ubiquitin-protein ligase TRIM56	270	VEEAAERILKSLLAQKQEVLGQLRALVEAAE	Mouse	x
K7EJX9	TRMT1	tRNA (guanine(26)-N(2))-dimethyltransferase	69	NSGETCYSKYGAMALKSRACHEMALRIVLHS	Human		x
Q9QZE7	Tsnax	Translin-associated protein X	93	TSAPDMEEILTESESKLDGVRQKILQVAQEL	Mouse	x
Q8VE09	Ttc39c	Tetratricopeptide repeat protein 39C	50	NMLLNNGFRESDQLFKQYRNHSPLMSFGASF	Mouse	x
Q9UNY4	TTF2	Transcription termination factor 2	814	DNGSKKGGERLSILTKSLLLRRTKDQLDSTG	Human		x
Q9UNY4	TTF2	Transcription termination factor 2	422	PSDPVARRVYLTTQLKQKKSTLASVNIQALP	Human		x
Q9UNY4	TTF2	Transcription termination factor 2	871	NVFFARSRSALQSYLKRHESRGNQSGRSPNN	Human		x
P68363	TUBA1B	Tubulin alpha-1C chain	401	EAWARLDHKFDLMYAKRAFVHWYVGEGMEEG	Human		x
P68363	TUBA1B	Tubulin alpha-1C chain	311	FEPANQMVKCDPRHGKYMACCLLYRGDVVPK	Human		x
P68363	TUBA1B	Tubulin alpha-1C chain	394	SNTTAIAEAWARLDHKFDLMYAKRAFVHWYV	Human		x
P68363	TUBA1B	Tubulin alpha-1C chain	370	INYQPPTVVPGGDLAKVQRAVCMLSNTTAIA	Human		x
P68371	TUBB4B	Tubulin beta-4A chain	252	TTCLRFPGQLNADLRKLAVNMVPFPRLHFFM	Human		x
F1SCV1	TUBGCP2	Gamma-tubulin complex component	139	ISMQELEELRK(1)	Porcine			x
P49411	TUFM	Elongation factor Tu, mitochondrial	91	AITKILAEGGGAKFKKYEEIDNAPEERARGI	Human		x
Q5BLK4	Tut7	Terminal uridylyltransferase 7	1037	RQNLESFIKQDFPGTKLSLFGSSKNGFGFKQ	Mouse	x
Q5BLK4	Tut7	Terminal uridylyltransferase 7	1045	KQDFPGTKLSLFGSSKNGFGFKQSDLDVCMT	Mouse	x
Q5BLK4	Tut7	Terminal uridylyltransferase 7	408	VPVVVCRDKQSGLLCKVSAGNENAWLTTKHL	Mouse	x
Q5BLK4	Tut7	Terminal uridylyltransferase 7	602	DWPKKRIAIEDPYSVKRNVARTLNNQPVFEY	Mouse	x
E9PIR7	TXNRD1	Thioredoxin reductase 1, cytoplasmic	68	WGLGGTCVNVGCIPKKLMHQAALLGQALQDS	Human		x
Q02053	Uba1	Ubiquitin-like modifier-activating enzyme 1	374	VGLAQAVNARSPPSVKQNSLDEDLIRKLAYV	Mouse	x
Q02053	Uba1	Ubiquitin-like modifier-activating enzyme 1	510	GEGGEVVVTDMDTIEKSNLNRQFLFRPWDVT	Mouse	x
Q02053	Uba1	Ubiquitin-like modifier-activating enzyme 1	468	GQVAVFGSDFQEKLSKQKYFLVGAGAIGCEL	Mouse	x
Q02053	Uba1	Ubiquitin-like modifier-activating enzyme 1	470	VAVFGSDFQEKLSKQKYFLVGAGAIGCELLK	Mouse	x
P22314-2	UBA1	Ubiquitin-like modifier-activating enzyme 1	553	VDARMYMDRRCVYYRKPLLESGTLGTKGNVQ	Human		x
Q9Z1F9	Uba2	SUMO-activating enzyme subunit 2	271	TKLFKDDIRYLLTMDKLWRKRKPPVPLDWAE	Mouse	x
Q9Z1F9	Uba2	SUMO-activating enzyme subunit 2	322	DQQVLDVKSYASLFSKSIETLRVHLAEKGDG	Mouse	x
Q9UBT2	UBA2	SUMO-activating enzyme subunit 2	164	TTIKKGVTECYECHPKPTQRTFPGCTIRNTP	Human		x
Q9UBT2	UBA2	SUMO-activating enzyme subunit 2	420	ILSGKIDQCRTIFLNKQPNPRKKLLVPCALD	Human		x
P0CG49	Ubb	Polyubiquitin-B	82	LHLVLRLRGGMQIFVKTLTGKTITLEVEPSD	Mouse	x
D6RAH7	UBE2D3	Ubiquitin-conjugating enzyme E2 D3	115	TDRDKYNRISREWTQKYAM____________	Human		x
A0A287BJ71	UBE2E3	Ubiquitin conjugating enzyme E2 E3	150	IYHCNINSQGVICLDILK(1)DNWSPALTISK	Porcine			x
Q9QZU9	Ube2l6	Ubiquitin/ISG15-conjugating enzyme E2 L6	64	KAFQVRIDFPREYPFKPPTLRFTTKIYHPNV	Mouse	x
P61088	UBE2N	Ubiquitin-conjugating enzyme E2 N	74	PEEYPMAAPKVRFMTKIYHPNVDKLGRICLD	Human		x
Q9ES00	Ube4b	Ubiquitin conjugation factor E4 B	541	EAALSYMAALVNANMKKAQMQADDRLVSTDG	Mouse	x
Q6WKZ8	Ubr2	E3 ubiquitin-protein ligase UBR2	361	GENSSLVDRLMLNDSKLWKGARSVYHQLFMS	Mouse	x
Q8IWV8-4	UBR2	E3 ubiquitin-protein ligase UBR2	1138	AMVLAAFVQRSTVLSKNRSKFIQDPEKYDPL	Human		x
O70475	Ugdh	UDP-glucose 6-dehydrogenase	207	VRALCAVYEHWVPKEKILTTNTWSSELSKLA	Mouse	x
A0A087WYS1	UGP2	UTP--glucose-1-phosphate uridylyltransferase	127	KLNGGLGTSMGCKGPKSLIGVRNENTFLDLT	Human		x
A0A087WYS1	UGP2	UTP--glucose-1-phosphate uridylyltransferase	91	GKIQRPPEDSIQPYEKIKARGLPDNISSVLN	Human		x
D6RDZ5	UIMC1	BRCA1-A complex subunit RAP80	31	NLEKKDVETTSSVSVKRKRRLEDAFIVISDS	Human		x
P25688	Uox	Uricase	164	GPPVIHSGIKDLKVLKTTQSGFEGFLKDQFT	Mouse	x
P25688	Uox	Uricase	227	AVRDIVLQKFAGPYDKGEYSPSVQKTLYDIQ	Mouse	x
P25688	Uox	Uricase	10	______MAHYHDNYGKNDEVEFVRTGYGKDM	Mouse	x
P25688	Uox	Uricase	118	NHVTRAHVYVEEVPWKRFEKNGIKHVHAFIH	Mouse	x
P25688	Uox	Uricase	122	RAHVYVEEVPWKRFEKNGIKHVHAFIHTPTG	Mouse	x
P25688	Uox	Uricase	72	YLHGDNSDIIPTDTIKNTVHVLAKLRGIRNI	Mouse	x
P25688	Uox	Uricase	185	FEGFLKDQFTTLPEVKDRCFATQVYCKWRYQ	Mouse	x
P25688	Uox	Uricase	27	DEVEFVRTGYGKDMVKVLHIQRDGKYHSIKE	Mouse	x
Q8VC97	Upb1	Beta-ureidopropionase	55	PREALKAASERNFELKGYAFGAAKEQQRCPQ	Mouse	x
Q92900-2	UPF1	Regulator of nonsense transcripts 1	915	EGPLNNLRESLMQFSKPRKLVNTINPGARFM	Human		x
Q92900-2	UPF1	Regulator of nonsense transcripts 1	779	YLNRTEAANVEKITTKLLKAGAKPDQIGIIT	Human		x
Q92900-2	UPF1	Regulator of nonsense transcripts 1	918	LNNLRESLMQFSKPRKLVNTINPGARFMTTA	Human		x
Q3UJD6	Usp19	Ubiquitin carboxyl-terminal hydrolase 19	613	ALWKGTHQAFQPSKLKAIVASKASQFTGYAQ	Mouse	x
Q3UJD6	Usp19	Ubiquitin carboxyl-terminal hydrolase 19	777	SVHVKPENLRLAEVIKNRFHRVFLPSHSLDA	Mouse	x
Q3UJD6	Usp19	Ubiquitin carboxyl-terminal hydrolase 19	695	NDSFIVDLFQGQYKSKLVCPVCAKVSITFDP	Mouse	x
E7ESU0	USP19	Ubiquitin carboxyl-terminal hydrolase	470	ALWKGTHHAFQPSKLKAIVASKASQFTGYAQ	Human		x
P56399	Usp5	Ubiquitin carboxyl-terminal hydrolase 5	558	DDFWSTALQAKSVAVKTTRFASFPDYLVIQI	Mouse	x
P56399	Usp5	Ubiquitin carboxyl-terminal hydrolase 5	478	FLVEEKIKCLATEKVKYTQRVDYIMQLPVPM	Mouse	x
P45974-2	USP5	Ubiquitin carboxyl-terminal hydrolase 5	423	VQDGIAPRMFKALIGKGHPEFSTNRQQDAQE	Human		x
P45974-2	USP5	Ubiquitin carboxyl-terminal hydrolase 5	558	DDFWSTALQAKSVAVKTTRFASFPDYLVIQI	Human		x
Q93009-3	USP7	Ubiquitin carboxyl-terminal hydrolase 7	311	KGTCVEGTIPKLFRGKMVSYIQCKEVDYRSD	Human		x
Q9Z1Q9	Vars1	Valine--tRNA ligase	394	GCDHAGIATQVVVEKKLWKERGLNRHQLGRE	Mouse	x
Q9Z1Q9	Vars1	Valine--tRNA ligase	393	PGCDHAGIATQVVVEKKLWKERGLNRHQLGR	Mouse	x
Q9Z1Q9	Vars1	Valine--tRNA ligase	951	NLDVNRILGYRHFCNKLWNATKFALRGLGKG	Mouse	x
Q9Z1Q9	Vars1	Valine--tRNA ligase	432	KWKAEKGDRIYHQLKKLGSSLDWDRACFTMD	Mouse	x
A0A140T936	VARS1	Valine--tRNA ligase	557	NVPPPFLGLPRFEARKAVLVALKERGLFRGI	Human		x
P61759	Vbp1	Prefoldin subunit 3	81	LAQKKRRLKGQIPEIKQTLEILKYMQKKKES	Mouse	x
P55072	VCP	Transitional endoplasmic reticulum ATPase	696	GFSGADLTEICQRACKLAIRESIESEIRRER	Human		x
P55072	VCP	Transitional endoplasmic reticulum ATPase	236	ELPLRHPALFKAIGVKPPRGILLYGPPGTGK	Human		x
P55072	VCP	Transitional endoplasmic reticulum ATPase	60	KMDELQLFRGDTVLLKGKKRREAVCIVLSDD	Human		x
P55072	VCP	Transitional endoplasmic reticulum ATPase	148	VYLKPYFLEAYRPIRKGDIFLVRGGMRAVEF	Human		x
P55072	VCP	Transitional endoplasmic reticulum ATPase	658	IYIPLPDEKSRVAILKANLRKSPVAKDVDLE	Human		x
Q60932	Vdac1	Voltage-dependent anion-selective channel protein 1	279	LKPGIKLTLSALLDGKNVNAGGHKLGLGLEF	Mouse	x
Q60931	Vdac3	Voltage-dependent anion-selective channel protein 3	163	GWLAGYQMSFDTAKSKLSQNNFALGYKAADF	Mouse	x
F1SQP9	VEZT	Vezatin, adherens junctions transmembrane protein	601	ASEAERQK(1)WK(1)	Porcine			x
F1SQP9	VEZT	Vezatin, adherens junctions transmembrane protein	603	ASEAERQK(1)WK(1)	Porcine			x
P08670	VIM	Keratin, type II cytoskeletal 8	402	LNVKMALDIEIATYRKLLEGEESRISLPLPN	Human		x
F1SIL5	VPS13A	Vacuolar protein sorting 13 homolog A	890	MIGLTVGFDK(1)K(1)	Porcine			x
F1SIL5	VPS13A	Vacuolar protein sorting 13 homolog A	891	MIGLTVGFDK(1)K(1)	Porcine			x
Q8BX70	Vps13c	Vacuolar protein sorting-associated protein 13C	2422	STFDYSLKDRAPFTVKNALGVPMKVQPNRNL	Mouse	x
A0A287BA12	VPS4B	Vacuolar protein sorting 4 homolog B	143	WSDVAGLEGAK(0.985)EALK(0.015)	Porcine			x
A0A287BAS0	VPS9D1	VPS9 domain containing 1	458	KEPLLEQLK(1)	Porcine			x
P32921	Wars1	Tryptophan--tRNA ligase, cytoplasmic	268	RNVVKIQKHVTFNQVKGIFGFTDSDCIGKIS	Mouse	x
P32921	Wars1	Tryptophan--tRNA ligase, cytoplasmic	158	SHRDMNQILDAYENKKPFYLYTGRGPSSEAM	Mouse	x
P32921	Wars1	Tryptophan--tRNA ligase, cytoplasmic	299	FPAVQAAPSFSNSFPKIFRDRTDIQCLIPCA	Mouse	x
P23381	WARS1	Tryptophan--tRNA ligase, cytoplasmic	153	FSHRDMNQVLDAYENKKPFYLYTGRGPSSEA	Human		x
P23381	WARS1	Tryptophan--tRNA ligase, cytoplasmic	154	SHRDMNQVLDAYENKKPFYLYTGRGPSSEAM	Human		x
P23381	WARS1	Tryptophan--tRNA ligase, cytoplasmic	111	KGIDYDKLIVRFGSSKIDKELINRIERATGQ	Human		x
P23381	WARS1	Tryptophan--tRNA ligase, cytoplasmic	102	PWTVQTSSAKGIDYDKLIVRFGSSKIDKELI	Human		x
P23381	WARS1	Tryptophan--tRNA ligase, cytoplasmic	331	YFRMTRDVAPRIGYPKPALLHSTFFPALQGA	Human		x
P23381	WARS1	Tryptophan--tRNA ligase, cytoplasmic	256	MGMSSGFYKNVVKIQKHVTFNQVKGIFGFTD	Human		x
O88342	Wdr1	WD repeat-containing protein 1	81	YAPSGFYIASGDISGKLRIWDTTQKEHLLKY	Mouse	x
O88342	Wdr1	WD repeat-containing protein 1	7	_________MPYEIKKVFASLPQVERGVSKI	Mouse	x
Q9ERF3	Wdr61	WD repeat-containing protein 61	257	PDDTHFVSSSSDKSVKVWDVGTRTCIHTFFD	Mouse	x
Q80W47	Wipi2	WD repeat domain phosphoinositide-interacting protein 2	198	HDSPLAALAFDASGTKLATASEKGTVIRVFS	Mouse	x
Q6GPH4-2	XAF1	XIAP-associated factor 1	121	AQHRDVCRSEQAQLGKGERISAPEREIYCHY	Human		x
Q00519	Xdh	Xanthine dehydrogenase/oxidase	470	SLCFGGMADRTVSALKTTPKQLSKSWNEELL	Mouse	x
Q00519	Xdh	Xanthine dehydrogenase/oxidase	474	GGMADRTVSALKTTPKQLSKSWNEELLQDVC	Mouse	x
Q00519	Xdh	Xanthine dehydrogenase/oxidase	16	MTRTTVDELVFFVNGKKVVEKNADPETTLLV	Mouse	x
Q00519	Xdh	Xanthine dehydrogenase/oxidase	435	FSAFKQASRREDDIAKVTSGMRVLFKPGTTE	Mouse	x
Q00519	Xdh	Xanthine dehydrogenase/oxidase	17	TRTTVDELVFFVNGKKVVEKNADPETTLLVY	Mouse	x
Q00519	Xdh	Xanthine dehydrogenase/oxidase	373	SPISDLNPVLMASRAKLTLASRGTKRTVWMD	Mouse	x
Q00519	Xdh	Xanthine dehydrogenase/oxidase	424	IVIPYSRKGEFFSAFKQASRREDDIAKVTSG	Mouse	x
Q00519	Xdh	Xanthine dehydrogenase/oxidase	345	RGVMEQLRWFAGKQVKSVASIGGNIITASPI	Mouse	x
P13010	XRCC5	X-ray repair cross-complementing protein 5	347	KYKSEGKCFSVLGFCKSSQVQRRFFMGNQVL	Human		x
P13010	XRCC5	X-ray repair cross-complementing protein 5	265	RLTIGSNLSIRIAAYKSILQERVKKTWTVVD	Human		x
P13010	XRCC5	X-ray repair cross-complementing protein 5	273	SIRIAAYKSILQERVKKTWTVVDAKTLKKED	Human		x
P97789	Xrn1	5'-3' exoribonuclease 1	736	HLEEARVVAVSDGETKFYIEEPPGTQKVYLG	Mouse	x
Q91WQ3	Yars1	Tyrosine--tRNA ligase, cytoplasmic	127	LEKLKFIKGTDYQLSKEYTLDVYRLSSVVTQ	Mouse	x
P54577	YARS1	Tyrosine--tRNA ligase, cytoplasmic	427	KEELQDRLVVVLCNLKPQKMRGVESQGMLLC	Human		x
P54577	YARS1	Tyrosine--tRNA ligase, cytoplasmic	206	IFTFAEKYLPALGYSKRVHLMNPMVPGLTGS	Human		x
P62258	YWHAE	14-3-3 protein epsilon	50	VELTVEERNLLSVAYKNVIGARRASWRIISS	Human		x
P27348	YWHAQ	14-3-3 protein theta	122	ANATNPESKVFYLKMKGDYFRYLAEVACGDD	Human		x
E7EX29	YWHAZ	14-3-3 protein zeta/delta	11	_____MDKNELVQKAKLAEQAERYDDMAACM	Human		x
E7EX29	YWHAZ	14-3-3 protein zeta/delta	122	CNDFQYESKVFYLKMKGDYYRYLAEVASGEK	Human		x
Q9QY24	Zbp1	Z-DNA-binding protein 1	119	HRALHIAKALGMTTAKEVNPLLYSMRNKHLL	Mouse	x
Q8WU90	ZC3H15	Zinc finger CCCH domain-containing protein 15	44	FGLKNKKGAKQQKFIKAVTHQVKFGQQNPRQ	Human		x
C9J6P4	ZC3HAV1	Zinc finger CCCH-type antiviral protein 1	374	WKSLTSWTNDQGARRKTVFSPTLPAARSSLG	Human		x
F1SHD3	ZDBF2	Zinc finger DBF-type containing 2	2158	LLLQNGRK(1)	Porcine			x
Q569K4-3	ZNF385B	Zinc finger protein 385B	288	RVAGKPLKPKYSPYNKLQRSPSILAAKLAFQ	Human		x
B9EGE7	ZNF507	Zinc finger protein 507	653	ERPYRCRLCHYTSGNKGYIKQHLRVHRQRQP	Human		x
Q8R151	Znfx1	NFX1-type zinc finger-containing protein 1	983	LKDAEVVGMTTTGAAKYRQILQQVEPRIVIV	Mouse	x
